# Supplementary material for: Racemic methyl 3,10-dioxa-2-aza­tri­cyclo­[6.2.1.02,6]undecane-4-carboxyl­ate
Source: Acta Crystallogr Sect E Struct Rep Online. 2011 Apr 29;67(Pt 5):o1245. doi: 10.1107/S160053681101484X (PMC3089240; doi:10.1107/S160053681101484X)
Supplement: Supplementary file 1 [file e-67-o1245-sup1.cif]

##############################################################################
#                                                                            #
# This CIF contains the data in a paper accepted for publication in          #
# Acta Crystallographica Section E. It conforms to the requirements of       #
# Notes for Authors for Acta Crystallographica Section E, and has been       #
# peer reviewed under the auspices of the IUCr Commission on Journals.       #
#                                                                            #
# Full details of the Crystallographic Information File format               #
# are given in the paper "The Crystallographic Information File (CIF):       #
# a New Standard Archive File for Crystallography" by S. R. Hall, F. H.      #
# Allen and I. D. Brown [Acta Cryst. (1991), A47, 655-685].                  #
#                                                                            #
# The current version of the core CIF dictionary is obtainable from          #
# ftp://ftp.iucr.org/pub/cif_core.dic.                                       #
#                                                                            #
# Software is freely available for graphical display of the structure(s)     #
# in this CIF. For information consult the CIF software page                 #
# http://www.iucr.org/resources/cif/software.                                #
#                                                                            #
# This file may be used for bona fide research purposes within the           #
# scientific community so long as proper attribution is given to the journal # 
# article from which it was obtained.                                        #
#                                                                            #
##############################################################################
data_I
_audit_creation_method     SHELXL97
_chemical_name_systematic
;
methyl 3,10-dioxa-2-azatricyclo[6.2.1.0^2,6^]undecane-4-carboxylate
;
_chemical_name_common     ?
_chemical_formula_moiety     'C10 H15 N O4'
_chemical_formula_sum     'C10 H15 N O4'
_chemical_formula_iupac     'C10 H15 N O4'
_chemical_formula_weight     213.23
_chemical_melting_point     ?
_symmetry_cell_setting     monoclinic
_symmetry_space_group_name_H-M     'P 21/c'
_symmetry_space_group_name_Hall     '-P 2ybc'
loop_
    _symmetry_equiv_pos_as_xyz
    'x, y, z'
    '-x, y+1/2, -z+1/2'
    '-x, -y, -z'
    'x, -y-1/2, z-1/2'
_cell_length_a     11.213(3)
_cell_length_b     7.1075(18)
_cell_length_c     12.910(3)
_cell_angle_alpha     90.00
_cell_angle_beta     91.546(5)
_cell_angle_gamma     90.00
_cell_volume     1028.4(4)
_cell_formula_units_Z     4
_cell_measurement_reflns_used     13498
_cell_measurement_theta_min     1.82
_cell_measurement_theta_max     28.38
_cell_measurement_temperature     294(2)
_exptl_crystal_description     block
_exptl_crystal_colour     colourless
_exptl_crystal_size_max     0.20
_exptl_crystal_size_mid     0.10
_exptl_crystal_size_min     0.05
_exptl_crystal_density_diffrn     1.377
_exptl_crystal_density_meas     ?
_exptl_crystal_density_method     'not measured'
_exptl_crystal_F_000     456
_exptl_absorpt_coefficient_mu     0.107
_exptl_absorpt_correction_type     multi-scan
_exptl_absorpt_process_details     '(SADABS; Sheldrick, 1996)'
_exptl_absorpt_correction_T_min     0.9790
_exptl_absorpt_correction_T_max     0.9947
_exptl_special_details
;
;
_diffrn_ambient_temperature     294(2)
_diffrn_radiation_type     MoK\a
_diffrn_radiation_wavelength     0.71073
_diffrn_radiation_source     'normal-focus sealed tube'
_diffrn_radiation_monochromator     graphite
_diffrn_measurement_device_type     'Bruker SMART APEX area-detector'
_diffrn_measurement_method     \w
_diffrn_detector_area_resol_mean     ?
_diffrn_reflns_number     13498
_diffrn_reflns_av_R_equivalents     0.0519
_diffrn_reflns_av_sigmaI/netI     0.0373
_diffrn_reflns_theta_min     1.82
_diffrn_reflns_theta_max     28.38
_diffrn_reflns_theta_full     28.38
_diffrn_measured_fraction_theta_max     0.990
_diffrn_measured_fraction_theta_full     0.990
_diffrn_reflns_limit_h_min     -14
_diffrn_reflns_limit_h_max     14
_diffrn_reflns_limit_k_min     -9
_diffrn_reflns_limit_k_max     9
_diffrn_reflns_limit_l_min     -17
_diffrn_reflns_limit_l_max     17
_diffrn_standards_number     ?
_diffrn_standards_interval_count     ?
_diffrn_standards_interval_time     ?
_diffrn_standards_decay_%     ?
_refine_special_details
;
Refinement of <i>F</i>^2^ against ALL reflections. The weighted <i>R</i>-factor
<i>wR</i> and goodness of fit <i>S</i> are based on <i>F</i>^2^, conventional
<i>R</i>-factors <i>R</i> are based on <i>F</i>, with <i>F</i> set to zero for
negative <i>F</i>^2^. The threshold expression of <i>F</i>^2^ >
\s(<i>F</i>^2^) is used only for calculating <i>R</i>-factors(gt) <i>etc</i>.
and is not relevant to the choice of reflections for refinement.
<i>R</i>-factors based on <i>F</i>^2^ are statistically about twice as large
as those based on <i>F</i>, and <i>R</i>-factors based on ALL data will be
even larger.
;
_reflns_number_total     2563
_reflns_number_gt     1567
_reflns_threshold_expression     I>2\s(I)
_refine_ls_structure_factor_coef     Fsqd
_refine_ls_matrix_type     full
_refine_ls_R_factor_all     0.1014
_refine_ls_R_factor_gt     0.0568
_refine_ls_wR_factor_gt     0.1305
_refine_ls_wR_factor_ref     0.1547
_refine_ls_goodness_of_fit_ref     1.034
_refine_ls_restrained_S_all     1.034
_refine_ls_number_reflns     2563
_refine_ls_number_parameters     185
_refine_ls_number_restraints     0
_refine_ls_hydrogen_treatment     mixed
_refine_ls_weighting_scheme     calc
_refine_ls_weighting_details
       'calc w = 1/[\s^2^(Fo^2^)+(0.0701P)^2^+0.2128P] where P=(Fo^2^+2Fc^2^)/3'
_atom_sites_solution_hydrogens     geom
_atom_sites_solution_primary     direct
_atom_sites_solution_secondary     difmap
_refine_ls_shift/su_max     0.002
_refine_ls_shift/su_mean     0.000
_refine_diff_density_max     0.244
_refine_diff_density_min     -0.217
_refine_ls_extinction_method     none
_refine_ls_extinction_coef     ?
loop_
    _atom_type_symbol
    _atom_type_description
    _atom_type_scat_dispersion_real
    _atom_type_scat_dispersion_imag
    _atom_type_scat_source
    'C' 'C' 0.0033 0.0016
                         'International Tables Vol C Tables 4.2.6.8 and 6.1.1.4'
    'H' 'H' 0.0000 0.0000
                         'International Tables Vol C Tables 4.2.6.8 and 6.1.1.4'
    'N' 'N' 0.0061 0.0033
                         'International Tables Vol C Tables 4.2.6.8 and 6.1.1.4'
    'O' 'O' 0.0106 0.0060
                         'International Tables Vol C Tables 4.2.6.8 and 6.1.1.4'
_computing_data_collection     'SMART (Bruker, 2008)'
_computing_cell_refinement     'SAINT (Bruker, 2008)'
_computing_data_reduction     'SAINT (Bruker, 2008)'
_computing_structure_solution     'SHELXS97 (Sheldrick, 2008)'
_computing_structure_refinement     'SHELXL97 (Sheldrick, 2008)'
_computing_molecular_graphics     'ORTEP-3 (Farrugia, 1997)'
_computing_publication_material     'SHELXTL (Sheldrick, 2008)'
loop_
    _atom_site_type_symbol
    _atom_site_label
    _atom_site_fract_x
    _atom_site_fract_y
    _atom_site_fract_z
    _atom_site_U_iso_or_equiv
    _atom_site_adp_type
    _atom_site_calc_flag
    _atom_site_refinement_flags
    _atom_site_occupancy
    _atom_site_symmetry_multiplicity
    _atom_site_disorder_assembly
    _atom_site_disorder_group
    N N1 0.14231(14) 0.9997(2) 0.39231(12) 0.0433(4) Uani d . 1 1 . .
    O O1 0.43183(15) 0.7626(3) 0.60910(14) 0.0821(6) Uani d . 1 1 . .
    O O2 0.24093(17) 0.6880(3) 0.59172(15) 0.0838(6) Uani d . 1 1 . .
    O O3 0.23751(14) 0.86158(19) 0.40074(11) 0.0559(4) Uani d . 1 1 . .
    O O4 0.26276(13) 1.22561(19) 0.29897(11) 0.0516(4) Uani d . 1 1 . .
    C C1 0.4428(3) 0.6375(5) 0.6972(2) 0.0950(11) Uani d . 1 1 . .
    H H1A 0.3834 0.6687 0.7465 0.142 Uiso calc R 1 1 . .
    H H1B 0.5207 0.6507 0.7290 0.142 Uiso calc R 1 1 . .
    H H1C 0.4316 0.5099 0.6745 0.142 Uiso calc R 1 1 . .
    C C2 0.3263(2) 0.7726(3) 0.56322(17) 0.0514(5) Uani d . 1 1 . .
    C C3 0.3243(2) 0.9186(3) 0.47749(16) 0.0484(5) Uani d . 1 1 . .
    C C4 0.2854(2) 1.1087(3) 0.51816(18) 0.0508(5) Uani d . 1 1 . .
    C C5 0.15285(19) 1.1108(3) 0.48841(15) 0.0458(5) Uani d . 1 1 . .
    C C6 0.0935(2) 1.3043(3) 0.47755(17) 0.0515(5) Uani d . 1 1 . .
    C C7 0.1024(2) 1.3900(3) 0.36965(17) 0.0535(6) Uani d . 1 1 . .
    C C8 0.0548(2) 1.2468(3) 0.29092(19) 0.0542(6) Uani d . 1 1 . .
    C C9 0.15798(18) 1.1088(3) 0.29848(15) 0.0441(5) Uani d . 1 1 . .
    C C10 0.2287(2) 1.4113(3) 0.3337(2) 0.0565(6) Uani d . 1 1 . .
    H H4 0.400(2) 0.929(3) 0.4479(16) 0.056(6) Uiso d . 1 1 . .
    H H5 0.3284(19) 1.202(3) 0.4850(17) 0.050(6) Uiso d . 1 1 . .
    H H6 0.301(2) 1.116(3) 0.590(2) 0.069(7) Uiso d . 1 1 . .
    H H7 0.1119(18) 1.042(3) 0.5399(16) 0.049(6) Uiso d . 1 1 . .
    H H8 0.011(2) 1.290(3) 0.4920(18) 0.053(6) Uiso d . 1 1 . .
    H H9 0.1310(19) 1.383(3) 0.5271(17) 0.051(6) Uiso d . 1 1 . .
    H H10 0.061(2) 1.508(4) 0.3653(17) 0.061(6) Uiso d . 1 1 . .
    H H11 -0.020(2) 1.189(3) 0.3108(17) 0.060(7) Uiso d . 1 1 . .
    H H12 0.050(2) 1.304(4) 0.220(2) 0.073(7) Uiso d . 1 1 . .
    H H13 0.1645(16) 1.018(3) 0.2423(15) 0.041(5) Uiso d . 1 1 . .
    H H14 0.235(2) 1.501(4) 0.2774(19) 0.072(7) Uiso d . 1 1 . .
    H H15 0.284(2) 1.451(3) 0.3903(18) 0.056(6) Uiso d . 1 1 . .
loop_
    _atom_site_aniso_label
    _atom_site_aniso_U_11
    _atom_site_aniso_U_22
    _atom_site_aniso_U_33
    _atom_site_aniso_U_12
    _atom_site_aniso_U_13
    _atom_site_aniso_U_23
    N1 0.0489(10) 0.0403(9) 0.0410(9) -0.0017(7) 0.0035(7) -0.0061(7)
    O1 0.0499(10) 0.1099(15) 0.0864(13) -0.0060(9) -0.0012(9) 0.0487(11)
    O2 0.0686(12) 0.0947(14) 0.0873(13) -0.0279(11) -0.0100(10) 0.0354(11)
    O3 0.0732(11) 0.0427(8) 0.0513(9) 0.0081(7) -0.0086(7) -0.0092(7)
    O4 0.0545(9) 0.0480(8) 0.0532(9) -0.0020(7) 0.0173(7) -0.0050(7)
    C1 0.0693(18) 0.124(3) 0.091(2) 0.0066(17) -0.0051(15) 0.058(2)
    C2 0.0501(13) 0.0510(12) 0.0534(13) -0.0031(10) 0.0046(10) 0.0037(10)
    C3 0.0473(12) 0.0519(12) 0.0462(12) -0.0021(10) 0.0027(9) 0.0016(9)
    C4 0.0619(14) 0.0484(12) 0.0420(12) -0.0078(11) -0.0028(10) -0.0022(10)
    C5 0.0555(13) 0.0459(11) 0.0363(10) -0.0072(9) 0.0093(9) -0.0032(9)
    C6 0.0563(14) 0.0519(12) 0.0470(12) 0.0013(11) 0.0122(10) -0.0102(10)
    C7 0.0668(15) 0.0436(11) 0.0505(12) 0.0114(11) 0.0099(10) -0.0018(10)
    C8 0.0569(14) 0.0598(14) 0.0460(13) 0.0079(11) 0.0021(11) -0.0017(10)
    C9 0.0495(12) 0.0448(11) 0.0382(11) 0.0015(9) 0.0059(9) -0.0069(9)
    C10 0.0726(16) 0.0437(12) 0.0539(14) -0.0049(11) 0.0158(12) 0.0010(10)
_geom_special_details
;
All e.s.d.'s (except the e.s.d. in the dihedral angle between two l.s. planes)
are estimated using the full covariance matrix. The cell e.s.d.'s are taken
into account individually in the estimation of e.s.d.'s in distances, angles
and torsion angles; correlations between e.s.d.'s in cell parameters are only
used when they are defined by crystal symmetry. An approximate (isotropic)
treatment of cell e.s.d.'s is used for estimating e.s.d.'s involving l.s.
planes.
;
loop_
    _geom_bond_atom_site_label_1
    _geom_bond_atom_site_label_2
    _geom_bond_site_symmetry_2
    _geom_bond_distance
    _geom_bond_publ_flag
    N1 O3 . 1.452(2) ?
    N1 C9 . 1.453(2) ?
    N1 C5 . 1.473(2) ?
    O1 C2 . 1.311(3) ?
    O1 C1 . 1.446(3) ?
    O2 C2 . 1.197(3) ?
    O3 C3 . 1.429(3) ?
    O4 C9 . 1.439(2) ?
    O4 C10 . 1.449(3) ?
    C1 H1A . 0.9600 ?
    C1 H1B . 0.9600 ?
    C1 H1C . 0.9600 ?
    C2 C3 . 1.517(3) ?
    C3 C4 . 1.518(3) ?
    C3 H4 . 0.95(2) ?
    C4 C5 . 1.525(3) ?
    C4 H5 . 0.93(2) ?
    C4 H6 . 0.94(3) ?
    C5 C6 . 1.532(3) ?
    C5 H7 . 0.95(2) ?
    C6 C7 . 1.526(3) ?
    C6 H8 . 0.95(2) ?
    C6 H9 . 0.94(2) ?
    C7 C10 . 1.509(3) ?
    C7 C8 . 1.525(3) ?
    C7 H10 . 0.96(2) ?
    C8 C9 . 1.518(3) ?
    C8 H11 . 0.98(2) ?
    C8 H12 . 1.01(3) ?
    C9 H13 . 0.976(19) ?
    C10 H14 . 0.97(3) ?
    C10 H15 . 0.99(2) ?
loop_
    _geom_angle_atom_site_label_1
    _geom_angle_atom_site_label_2
    _geom_angle_atom_site_label_3
    _geom_angle_site_symmetry_1
    _geom_angle_site_symmetry_3
    _geom_angle
    _geom_angle_publ_flag
    O3 N1 C9 . . 108.55(14) ?
    O3 N1 C5 . . 104.91(14) ?
    C9 N1 C5 . . 114.04(16) ?
    C2 O1 C1 . . 116.43(19) ?
    C3 O3 N1 . . 110.24(14) ?
    C9 O4 C10 . . 107.76(15) ?
    O1 C1 H1A . . 109.5 ?
    O1 C1 H1B . . 109.5 ?
    H1A C1 H1B . . 109.5 ?
    O1 C1 H1C . . 109.5 ?
    H1A C1 H1C . . 109.5 ?
    H1B C1 H1C . . 109.5 ?
    O2 C2 O1 . . 123.6(2) ?
    O2 C2 C3 . . 124.9(2) ?
    O1 C2 C3 . . 111.22(19) ?
    O3 C3 C2 . . 107.94(18) ?
    O3 C3 C4 . . 107.17(17) ?
    C2 C3 C4 . . 110.81(18) ?
    O3 C3 H4 . . 110.3(13) ?
    C2 C3 H4 . . 110.7(13) ?
    C4 C3 H4 . . 109.9(13) ?
    C3 C4 C5 . . 102.07(17) ?
    C3 C4 H5 . . 108.5(13) ?
    C5 C4 H5 . . 113.0(13) ?
    C3 C4 H6 . . 110.0(15) ?
    C5 C4 H6 . . 113.8(15) ?
    H5 C4 H6 . . 109(2) ?
    N1 C5 C4 . . 105.22(16) ?
    N1 C5 C6 . . 112.30(17) ?
    C4 C5 C6 . . 116.70(19) ?
    N1 C5 H7 . . 106.4(12) ?
    C4 C5 H7 . . 107.7(13) ?
    C6 C5 H7 . . 107.9(12) ?
    C7 C6 C5 . . 113.74(17) ?
    C7 C6 H8 . . 107.9(14) ?
    C5 C6 H8 . . 108.0(13) ?
    C7 C6 H9 . . 110.1(13) ?
    C5 C6 H9 . . 106.8(13) ?
    H8 C6 H9 . . 110.3(19) ?
    C10 C7 C8 . . 100.20(18) ?
    C10 C7 C6 . . 113.9(2) ?
    C8 C7 C6 . . 108.17(19) ?
    C10 C7 H10 . . 110.8(13) ?
    C8 C7 H10 . . 112.4(14) ?
    C6 C7 H10 . . 110.9(13) ?
    C9 C8 C7 . . 97.78(18) ?
    C9 C8 H11 . . 111.8(14) ?
    C7 C8 H11 . . 113.3(13) ?
    C9 C8 H12 . . 110.2(14) ?
    C7 C8 H12 . . 110.5(15) ?
    H11 C8 H12 . . 112(2) ?
    O4 C9 N1 . . 114.92(16) ?
    O4 C9 C8 . . 104.39(17) ?
    N1 C9 C8 . . 106.81(17) ?
    O4 C9 H13 . . 108.0(11) ?
    N1 C9 H13 . . 106.1(11) ?
    C8 C9 H13 . . 117.0(11) ?
    O4 C10 C7 . . 105.13(18) ?
    O4 C10 H14 . . 110.0(15) ?
    C7 C10 H14 . . 112.6(15) ?
    O4 C10 H15 . . 108.9(13) ?
    C7 C10 H15 . . 112.1(13) ?
    H14 C10 H15 . . 108(2) ?
data_global
_journal_date_recd_electronic     2011-04-13
_journal_date_accepted     2011-04-20
_journal_name_full     'Acta Crystallographica, Section E'
_journal_year     2011
_journal_volume     67
_journal_issue      5
_journal_page_first     o1245
_journal_page_last     o1245
_journal_paper_category     QO
_journal_coeditor_code     OM2422
_publ_contact_author_name     'Dr Mohammed Fettouhi'
_publ_contact_author_address
;
Department of Chemistry
King Fahd University of Petroleum and Minerals
Dhahran 31261
Saudi Arabia
;
_publ_contact_author_email     fettouhi@kfupm.edu.sa
_publ_contact_author_fax     '966 3 860 4277'
_publ_contact_author_phone     '966 3 860 2941'
_publ_section_title
;
Racemic methyl 3,10-dioxa-2-azatricyclo[6.2.1.0^2,6^]undecane-4-carboxylate
;
loop_
    _publ_author_name
    _publ_author_address
    'Moosa, Basem A.'
;
Controlled Release and Delivery Laboratory
King Abdullah University of Science and Technology
Thuwal
Saudi Arabia
;
    'Fazal, Atif'
;
Center of Research Excellence in Petroleum Refining
and Petrochemicals Research Institute
King Fahd University of Petroleum and Minerals
Dhahran 31261
Saudi Arabia
;
    'Ali, Shaikh A.'
;
Department of Chemistry
King Fahd University of Petroleum and Minerals
Dhahran 31261
Saudi Arabia
;
    'Fettouhi, Mohammed'
;
Department of Chemistry
King Fahd University of Petroleum and Minerals
Dhahran 31261
Saudi Arabia
;
