# Supplementary material for: Racemic methyl 3,10-dioxa-2-aza­tri­cyclo­[6.2.1.02,6]undecane-4-carboxyl­ate
Source: Acta Crystallogr Sect E Struct Rep Online. 2011 Apr 29;67(Pt 5):o1245. doi: 10.1107/S160053681101484X (PMC3089240; doi:10.1107/S160053681101484X)
Supplement: Supplementary file 2 [file e-67-o1245-Isup2.hkl]

# 
# h,k,l, Fc-squared, Fo-squared, sigma(Fo-squared) and status flag 
# 
data_I
_shelx_title ' bm243new in P2(1)/c' 
_shelx_refln_list_code          4 
_shelx_F_calc_maximum      137.66 
_exptl_crystal_F_000       456.00 
_reflns_d_resolution_high  0.7476 
 
loop_ 
 _symmetry_equiv_pos_as_xyz 
 'x, y, z' 
 '-x, y+1/2, -z+1/2' 
 '-x, -y, -z' 
 'x, -y-1/2, z-1/2' 
 
_cell_length_a    11.2126 
_cell_length_b     7.1075 
_cell_length_c    12.9095 
_cell_angle_alpha  90.000 
_cell_angle_beta   91.546 
_cell_angle_gamma  90.000 
 
_shelx_F_squared_multiplier     1.000 
 
loop_ 
 _refln_index_h 
 _refln_index_k 
 _refln_index_l 
 _refln_F_squared_calc 
 _refln_F_squared_meas 
 _refln_F_squared_sigma 
 _refln_observed_status 
   1   0   0     1335.93     1043.75     25.28 o 
   2   0   0     9436.89     8425.08     79.45 o 
   3   0   0      716.83      696.82      8.30 o 
   4   0   0      224.45      215.76      4.19 o 
   5   0   0      604.95      720.28     12.16 o 
   6   0   0     1249.01     1313.43     15.49 o 
   7   0   0      587.66      602.06      9.13 o 
   8   0   0        0.53        0.59      1.04 o 
   9   0   0      108.90       92.60      5.36 o 
  10   0   0      345.52      338.02     10.07 o 
  11   0   0       52.16       47.22      4.26 o 
  12   0   0       82.57       66.33      9.79 o 
  13   0   0       11.10       12.20      3.32 o 
  14   0   0        0.03       -2.94      2.94 o 
   1   1   0      198.47      204.34      2.46 o 
   2   1   0    10572.83    10094.12    124.02 o 
   3   1   0      134.86      107.67      3.21 o 
   4   1   0     2207.51     2374.02     18.76 o 
   5   1   0      172.47      189.09      3.54 o 
   6   1   0       48.02       48.20      4.18 o 
   7   1   0       75.93       71.58      3.61 o 
   8   1   0      231.97      207.67      4.54 o 
   9   1   0       12.04       10.29      1.91 o 
  10   1   0      379.19      386.24      7.74 o 
  11   1   0       23.84       25.02      2.62 o 
  12   1   0        1.16        0.90      1.87 o 
  13   1   0        0.50        3.64      1.83 o 
  14   1   0        0.98        2.33      2.43 o 
   0   2   0     3244.57     3288.08     32.65 o 
   1   2   0      290.96      301.77      3.33 o 
   2   2   0       70.93       78.84      2.54 o 
   3   2   0     1040.56     1111.92      9.01 o 
   4   2   0     1279.09     1332.80     18.62 o 
   5   2   0        0.84        0.23      0.89 o 
   6   2   0     1076.84     1162.32     14.18 o 
   7   2   0       49.76       48.62      2.42 o 
   8   2   0       49.19       41.46      2.50 o 
   9   2   0       23.90       28.10      2.41 o 
  10   2   0       14.31       13.83      2.05 o 
  11   2   0       10.31        9.92      2.30 o 
  12   2   0       17.59       21.61      2.70 o 
  13   2   0       13.53       13.55      2.68 o 
  14   2   0        2.75        2.47      2.36 o 
   1   3   0      530.47      529.57      5.22 o 
   2   3   0      175.69      205.74      3.13 o 
   3   3   0       46.85       40.88      1.76 o 
   4   3   0      738.97      827.49      7.88 o 
   5   3   0      361.88      365.76      5.27 o 
   6   3   0      128.52      115.10      3.71 o 
   7   3   0       13.57        8.93      1.73 o 
   8   3   0        6.21        6.14      1.70 o 
   9   3   0        5.53        2.48      1.54 o 
  10   3   0       23.84       25.78      2.45 o 
  11   3   0        0.03        1.14      1.70 o 
  12   3   0        1.05        3.98      2.48 o 
  13   3   0        2.18        4.49      2.23 o 
  14   3   0       14.31       28.51      8.49 o 
   0   4   0       56.89       60.91      3.02 o 
   1   4   0        4.25        4.64      0.89 o 
   2   4   0      376.06      423.00      5.12 o 
   3   4   0      150.51      154.66      5.52 o 
   4   4   0       12.67        9.26      1.32 o 
   5   4   0        0.05        1.46      1.20 o 
   6   4   0        0.49       -0.47      1.19 o 
   7   4   0        0.08       -1.33      1.33 o 
   8   4   0       24.16       22.74      2.26 o 
   9   4   0        0.56        0.40      1.50 o 
  10   4   0        5.26       10.95      2.22 o 
  11   4   0        5.17        6.29      3.47 o 
  12   4   0        0.93        2.18      2.45 o 
  13   4   0        9.15       16.17      4.01 o 
   1   5   0       65.86       71.80      3.16 o 
   2   5   0       40.56       34.94      2.48 o 
   3   5   0      226.42      225.07      4.50 o 
   4   5   0        0.79        0.93      1.24 o 
   5   5   0      332.63      315.16      5.58 o 
   6   5   0       50.41       46.84      2.87 o 
   7   5   0       68.71       61.73      3.31 o 
   8   5   0        0.20        2.82      1.57 o 
   9   5   0       37.75       41.75      3.79 o 
  10   5   0        5.41        3.77      1.98 o 
  11   5   0        0.43        3.40      2.72 o 
  12   5   0        0.10        2.59      3.58 o 
   0   6   0      200.31      178.23      8.67 o 
   1   6   0        8.28        2.69      1.79 o 
   2   6   0       25.23       29.26      2.67 o 
   3   6   0       59.30       57.45      3.23 o 
   4   6   0        1.86        0.11      1.49 o 
   5   6   0       10.26       10.99      2.21 o 
   6   6   0        3.64        8.20      2.12 o 
   7   6   0        0.04        2.42      2.12 o 
   8   6   0       33.98       30.64      3.65 o 
   9   6   0        0.00        0.73      2.31 o 
  10   6   0        0.07        2.21      2.16 o 
  11   6   0        0.99       -0.33      2.12 o 
   1   7   0      107.33       93.78      3.95 o 
   2   7   0       88.17       84.72      3.81 o 
   3   7   0        8.52        7.69      2.10 o 
   4   7   0        1.76        4.45      1.85 o 
   5   7   0        1.96        4.06      1.97 o 
   6   7   0        1.88       -2.25      2.58 o 
   7   7   0        2.45        4.50      1.93 o 
   8   7   0       23.12       24.53      5.18 o 
   9   7   0        9.28       11.04      2.79 o 
  10   7   0        5.38        7.60      2.76 o 
   0   8   0      106.16       95.25      5.98 o 
   1   8   0       13.97       12.98      2.40 o 
   2   8   0        8.22        9.90      2.88 o 
   3   8   0       15.86       13.36      3.72 o 
   4   8   0        2.53        0.42      2.41 o 
   5   8   0        1.16        5.39      2.50 o 
   6   8   0        0.25        0.19      1.79 o 
   7   8   0       15.47       19.42      3.32 o 
   8   8   0        1.60        2.41      2.25 o 
   1   9   0        7.94       13.07      2.72 o 
   2   9   0        2.62        7.68      2.38 o 
   3   9   0        2.68        7.39      2.37 o 
   4   9   0        4.90        9.29      4.98 o 
 -14   1   1        0.49        4.19      2.55 o 
 -13   1   1        8.98       10.04      2.94 o 
 -12   1   1       10.77        8.54      1.92 o 
 -11   1   1        0.04        1.03      1.85 o 
 -10   1   1       21.84       27.47      2.55 o 
  -9   1   1      170.71      174.19      4.28 o 
  -8   1   1      151.59      142.50      3.75 o 
  -7   1   1      126.35      123.25      2.71 o 
  -6   1   1     1093.62     1110.50     14.14 o 
  -5   1   1       17.41       18.60      1.13 o 
  -4   1   1      110.38      106.92      4.54 o 
  -3   1   1        8.90        8.59      1.08 o 
  -2   1   1     2065.90     2109.65     14.70 o 
  -1   1   1      745.12      708.85      5.43 o 
   0   1   1     2961.48     2784.07     18.93 o 
   1   1   1      422.88      545.70      4.49 o 
   2   1   1     1210.89     1338.21     10.63 o 
   3   1   1       33.64       33.03      3.25 o 
   4   1   1     1444.61     1442.56     12.32 o 
   5   1   1      316.84      308.53      4.92 o 
   6   1   1      182.39      180.81      3.76 o 
   7   1   1      445.69      433.89      6.28 o 
   8   1   1       71.90       77.49      3.49 o 
   9   1   1        7.37        4.30      1.68 o 
  10   1   1       32.47       32.71      2.60 o 
  11   1   1      136.47      143.18      7.22 o 
  12   1   1        1.45        2.75      1.86 o 
  13   1   1        3.29        3.98      2.63 o 
  14   1   1        5.04        3.67      2.82 o 
 -14   2   1        1.20       -4.19      4.19 o 
 -13   2   1       19.43       32.39      5.65 o 
 -12   2   1        1.48        0.49      1.51 o 
 -11   2   1        1.23        1.25      2.06 o 
 -10   2   1       94.70       75.92      4.48 o 
  -9   2   1       30.06       30.59      2.35 o 
  -8   2   1      252.75      264.16      5.67 o 
  -7   2   1      278.86      293.81      5.26 o 
  -6   2   1      161.35      160.61      4.43 o 
  -5   2   1        4.12        2.69      0.86 o 
  -4   2   1     1028.29     1090.90      9.13 o 
  -3   2   1       96.61       93.60      2.06 o 
  -2   2   1       85.59       61.59      1.69 o 
  -1   2   1       26.91       25.05      2.48 o 
   0   2   1     1823.82     1889.19     14.25 o 
   1   2   1      272.23      260.69      3.36 o 
   2   2   1       93.60      115.87      2.53 o 
   3   2   1      178.60      178.30      2.85 o 
   4   2   1       31.68       25.22      2.27 o 
   5   2   1       27.07       27.79      1.82 o 
   6   2   1     1016.80     1102.36     11.17 o 
   7   2   1       15.82       14.33      2.02 o 
   8   2   1      496.05      505.96      9.16 o 
   9   2   1      298.46      286.55      5.83 o 
  10   2   1       45.74       42.16      2.94 o 
  11   2   1        3.52        2.97      1.70 o 
  12   2   1        0.66        4.18      2.12 o 
  13   2   1       12.54       17.60      4.90 o 
  14   2   1        0.45        7.31      3.19 o 
 -14   3   1        0.05        8.84      5.90 o 
 -13   3   1        1.95        5.45      2.40 o 
 -12   3   1        0.74        4.92      1.77 o 
 -11   3   1        1.47       -1.66      1.66 o 
 -10   3   1        0.07        0.80      1.40 o 
  -9   3   1       57.23       51.73      2.81 o 
  -8   3   1       17.35       10.14      1.78 o 
  -7   3   1       32.86       26.82      2.17 o 
  -6   3   1        2.31        3.26      1.09 o 
  -5   3   1      136.83      127.89      2.96 o 
  -4   3   1      404.14      434.78      5.98 o 
  -3   3   1     1376.32     1493.59     11.93 o 
  -2   3   1       36.11       40.38      1.67 o 
  -1   3   1     1197.32     1308.61     11.03 o 
   0   3   1       13.86       17.27      1.86 o 
   1   3   1        0.94        1.03      0.59 o 
   2   3   1      572.53      624.67      6.58 o 
   3   3   1      106.36       98.83      2.51 o 
   4   3   1       57.14       52.44      2.16 o 
   5   3   1      583.56      594.32      6.58 o 
   6   3   1       78.85       75.37      4.08 o 
   7   3   1        8.84        7.84      1.78 o 
   8   3   1       27.17       22.25      2.28 o 
   9   3   1        1.10       -1.43      1.43 o 
  10   3   1        4.33        0.04      2.16 o 
  11   3   1       15.20       12.74      2.84 o 
  12   3   1        0.08        0.00      2.25 o 
  13   3   1        0.01        6.97      3.51 o 
  14   3   1        0.80        2.64      4.31 o 
 -13   4   1        2.10        4.57      2.54 o 
 -12   4   1        2.55        0.61      1.75 o 
 -11   4   1        0.90        3.11      2.37 o 
 -10   4   1       16.64       17.42      2.30 o 
  -9   4   1       24.12       19.35      2.23 o 
  -8   4   1        1.57        2.33      1.38 o 
  -7   4   1        0.17       -0.21      1.28 o 
  -6   4   1        0.33       -0.84      1.29 o 
  -5   4   1        1.13        1.92      1.07 o 
  -4   4   1        9.14        7.89      1.23 o 
  -3   4   1       43.06       36.00      1.92 o 
  -2   4   1      191.77      208.38      3.75 o 
  -1   4   1        2.44        1.49      0.97 o 
   0   4   1       47.01       50.47      2.18 o 
   1   4   1       46.52       46.21      2.26 o 
   2   4   1       18.20       17.19      1.37 o 
   3   4   1      421.14      445.94      6.62 o 
   4   4   1       14.59       18.79      1.61 o 
   5   4   1       41.44       44.81      3.36 o 
   6   4   1       32.87       25.14      2.15 o 
   7   4   1        9.01        8.65      1.79 o 
   8   4   1        3.17        4.54      1.64 o 
   9   4   1        8.71       11.20      2.16 o 
  10   4   1        2.41       -1.26      1.64 o 
  11   4   1        0.39        1.90      2.68 o 
  12   4   1        0.79        3.59      2.13 o 
  13   4   1        5.10        7.76      2.48 o 
 -12   5   1        4.65        1.10      2.19 o 
 -11   5   1       10.10        9.84      2.45 o 
 -10   5   1        1.57        4.72      1.98 o 
  -9   5   1        0.46        2.34      1.72 o 
  -8   5   1       11.35       11.43      2.19 o 
  -7   5   1       69.97       72.89      3.52 o 
  -6   5   1        2.69        0.63      1.24 o 
  -5   5   1       12.56       13.24      1.80 o 
  -4   5   1       45.65       40.02      2.46 o 
  -3   5   1       24.51       27.47      2.00 o 
  -2   5   1        6.00        6.88      1.49 o 
  -1   5   1      126.08      116.95      3.36 o 
   0   5   1       87.91       83.62      3.10 o 
   1   5   1       66.12       55.09      3.89 o 
   2   5   1      173.62      170.06      5.83 o 
   3   5   1      113.60      101.50      4.23 o 
   4   5   1        6.58        8.98      1.49 o 
   5   5   1       65.96       64.16      2.87 o 
   6   5   1        0.37       -0.25      1.33 o 
   7   5   1       58.06       54.23      3.33 o 
   8   5   1        0.15       -0.15      1.41 o 
   9   5   1       32.76       37.38      4.89 o 
  10   5   1        0.19        1.60      1.87 o 
  11   5   1        0.10        1.93      1.98 o 
  12   5   1        1.95        0.40      2.63 o 
 -11   6   1        1.59        2.26      3.58 o 
 -10   6   1        1.63        5.21      2.38 o 
  -9   6   1       19.26       18.08      2.94 o 
  -8   6   1        5.77        7.25      2.34 o 
  -7   6   1       29.58       22.61      3.34 o 
  -6   6   1        1.73       -0.04      1.43 o 
  -5   6   1       16.89       11.68      2.11 o 
  -4   6   1       10.03        8.77      2.31 o 
  -3   6   1        4.97        7.19      2.22 o 
  -2   6   1        8.36        6.44      2.18 o 
  -1   6   1       17.82       16.42      2.21 o 
   0   6   1       89.39       80.44      3.54 o 
   1   6   1        0.18       -1.51      1.51 o 
   2   6   1       21.78       22.94      2.53 o 
   3   6   1      100.25       96.43      4.47 o 
   4   6   1       72.84       71.79      3.45 o 
   5   6   1       96.44       91.36      4.66 o 
   6   6   1      153.52      142.22      5.83 o 
   7   6   1       32.64       38.76      3.60 o 
   8   6   1       28.97       26.37      4.11 o 
   9   6   1        0.33        3.08      2.08 o 
  10   6   1        2.10        1.40      2.38 o 
  11   6   1        0.13        4.33      2.26 o 
 -10   7   1       11.78       16.20      3.01 o 
  -9   7   1        0.22        0.40      2.07 o 
  -8   7   1       34.71       39.55      4.37 o 
  -7   7   1        0.68        3.57      3.51 o 
  -6   7   1       14.57       17.15      3.01 o 
  -5   7   1       22.54       19.40      2.72 o 
  -4   7   1       22.26       21.55      3.08 o 
  -3   7   1       95.33       95.77      3.99 o 
  -2   7   1       18.64       16.97      2.55 o 
  -1   7   1        8.50       10.97      2.17 o 
   0   7   1       12.81        8.18      2.06 o 
   1   7   1       94.58       95.81      4.01 o 
   2   7   1        0.21       -0.45      1.93 o 
   3   7   1       53.58       41.74      5.87 o 
   4   7   1        9.18       11.51      2.74 o 
   5   7   1        0.43       -0.90      1.91 o 
   6   7   1       16.74       16.09      2.82 o 
   7   7   1        0.12        1.74      2.77 o 
   8   7   1       13.96       14.87      5.27 o 
   9   7   1        0.23       -0.67      2.81 o 
  10   7   1        1.12        5.62      2.62 o 
  -8   8   1       10.58       15.09      3.17 o 
  -7   8   1        3.58        1.07      2.31 o 
  -6   8   1        0.83       -0.41      1.79 o 
  -5   8   1        1.44        1.03      2.43 o 
  -4   8   1        4.25        6.60      2.30 o 
  -3   8   1        6.08        5.52      1.95 o 
  -2   8   1        0.02        0.35      1.70 o 
  -1   8   1        0.17        3.15      1.81 o 
   0   8   1        6.53        8.36      2.15 o 
   1   8   1        1.36        1.62      1.98 o 
   2   8   1       12.34       14.84      2.55 o 
   3   8   1       11.00       11.15      2.42 o 
   4   8   1       18.84       20.71      3.29 o 
   5   8   1        1.47       -2.46      2.46 o 
   6   8   1        0.13        4.76      2.48 o 
   7   8   1        5.37       12.48      4.24 o 
   8   8   1       10.77       10.41      4.96 o 
  -4   9   1        0.88        1.17      2.72 o 
  -3   9   1        0.39       -1.78      2.16 o 
  -2   9   1       24.54       28.71      3.48 o 
  -1   9   1        4.08        6.07      2.38 o 
   0   9   1       22.73       22.03      3.34 o 
   1   9   1        4.69        5.51      2.40 o 
   2   9   1        2.50        4.94      2.15 o 
   3   9   1        2.50        1.07      4.05 o 
   4   9   1        4.99        2.82      2.19 o 
 -14   0   2        0.85       -4.30      4.30 o 
 -13   0   2        1.47        4.51      4.30 o 
 -12   0   2       72.80       71.43      5.98 o 
 -11   0   2       23.48       24.60      3.46 o 
 -10   0   2      183.23      181.17      8.24 o 
  -9   0   2        0.00       -1.51      1.52 o 
  -8   0   2       16.08       20.21      2.58 o 
  -7   0   2      395.62      444.05      7.34 o 
  -6   0   2      147.52      157.91      4.39 o 
  -5   0   2      179.82      193.76      4.35 o 
  -4   0   2     2324.87     2433.65     24.48 o 
  -3   0   2     1818.12     1777.92     18.05 o 
  -2   0   2    18950.09    16120.08    152.16 o 
  -1   0   2     3526.43     3983.43     44.18 o 
   0   0   2     1465.65     1686.22     19.17 o 
   1   0   2     3101.35     2916.79     30.55 o 
   2   0   2     3074.36     3387.40     32.39 o 
   3   0   2       23.60       19.90      1.59 o 
   4   0   2       77.22       81.19      2.62 o 
   5   0   2     1761.74     1765.20     23.34 o 
   6   0   2      334.84      338.45      7.85 o 
   7   0   2      141.75      125.70      4.27 o 
   8   0   2        0.78       -0.74      1.63 o 
   9   0   2      482.72      469.99     12.36 o 
  10   0   2        6.14        5.55      2.43 o 
  11   0   2        5.67        4.26      2.19 o 
  12   0   2        4.97        9.92      2.93 o 
  13   0   2        8.70        8.55      3.00 o 
  14   0   2        0.53        1.49      4.15 o 
 -14   1   2        8.33       15.31      3.34 o 
 -13   1   2       12.72       11.72      4.01 o 
 -12   1   2       56.44       53.85      3.44 o 
 -11   1   2       55.15       49.59      3.09 o 
 -10   1   2       94.49      102.22      3.98 o 
  -9   1   2        0.00        1.22      1.15 o 
  -8   1   2       46.06       36.62      2.74 o 
  -7   1   2       58.53       58.63      1.99 o 
  -6   1   2     1069.40     1041.50      9.22 o 
  -5   1   2      432.26      532.92      5.46 o 
  -4   1   2       66.05       74.45      3.24 o 
  -3   1   2      832.96      835.99      6.80 o 
  -2   1   2      267.41      317.35      6.99 o 
  -1   1   2     2131.07     2337.25     15.97 o 
   0   1   2    10940.62     9675.18    195.24 o 
   1   1   2      909.98      988.96      8.21 o 
   2   1   2       74.23       70.67      1.97 o 
   3   1   2     1617.60     1493.10     12.06 o 
   4   1   2      176.48      133.62      3.56 o 
   5   1   2      239.90      242.09      4.04 o 
   6   1   2       38.74       41.66      2.44 o 
   7   1   2      107.86      111.44      3.57 o 
   8   1   2       34.29       38.30      3.14 o 
   9   1   2      137.80      129.15      4.45 o 
  10   1   2        4.80        6.12      1.99 o 
  11   1   2       39.18       41.04      2.98 o 
  12   1   2        0.02        0.58      2.52 o 
  13   1   2        0.41        4.91      4.27 o 
  14   1   2        6.26        5.75      7.42 o 
 -14   2   2        2.04       10.66      3.89 o 
 -13   2   2        0.40        3.58      4.70 o 
 -12   2   2        0.40       -0.84      1.77 o 
 -11   2   2       14.71       17.01      2.55 o 
 -10   2   2      280.20      282.04      6.15 o 
  -9   2   2      130.61      128.49      3.92 o 
  -8   2   2        4.54        4.30      1.46 o 
  -7   2   2        4.61        3.51      1.07 o 
  -6   2   2       39.83       37.96      2.96 o 
  -5   2   2        7.02        5.72      0.95 o 
  -4   2   2     1119.66     1139.54      9.48 o 
  -3   2   2       15.13       13.38      1.44 o 
  -2   2   2        1.53        0.38      0.59 o 
  -1   2   2     1062.97      938.36      7.55 o 
   0   2   2      105.98      102.60      1.93 o 
   1   2   2     1793.50     1840.67     14.53 o 
   2   2   2       11.58       14.64      1.05 o 
   3   2   2      520.83      586.83      7.24 o 
   4   2   2      140.10      125.70      2.39 o 
   5   2   2      164.79      187.94      4.72 o 
   6   2   2      130.32      144.30      4.91 o 
   7   2   2       91.61       84.70      3.16 o 
   8   2   2        0.01        0.74      1.39 o 
   9   2   2       76.05       64.06      3.19 o 
  10   2   2       35.86       35.55      3.00 o 
  11   2   2       20.67       16.75      2.84 o 
  12   2   2       20.92       25.13      3.98 o 
  13   2   2        4.68        7.33      2.42 o 
  14   2   2        2.69        7.64      5.21 o 
 -14   3   2        3.82       11.83      4.44 o 
 -13   3   2        1.82       -0.83      4.89 o 
 -12   3   2        0.45        1.68      2.79 o 
 -11   3   2        0.14       -1.30      1.30 o 
 -10   3   2        0.00        1.98      1.58 o 
  -9   3   2        2.83        4.20      1.51 o 
  -8   3   2      233.55      217.57      5.00 o 
  -7   3   2        6.01        7.86      1.56 o 
  -6   3   2        2.63        8.96      1.33 o 
  -5   3   2      200.13      222.27      3.75 o 
  -4   3   2       65.42       70.23      2.77 o 
  -3   3   2      543.61      590.89      6.00 o 
  -2   3   2       30.05       33.68      1.49 o 
  -1   3   2     1142.13     1167.20     10.19 o 
   0   3   2      754.85      741.34      7.69 o 
   1   3   2       15.85       11.04      1.02 o 
   2   3   2      159.03      140.49      4.01 o 
   3   3   2      240.41      272.43      3.95 o 
   4   3   2      451.53      437.17      6.46 o 
   5   3   2      214.12      218.45      3.70 o 
   6   3   2      209.05      225.03      4.76 o 
   7   3   2        4.24        2.73      1.80 o 
   8   3   2       23.28       22.15      2.31 o 
   9   3   2       15.87       14.32      2.41 o 
  10   3   2       47.69       43.41      3.44 o 
  11   3   2       13.33        9.38      2.42 o 
  12   3   2       10.23       10.32      4.88 o 
  13   3   2       21.57       27.22      3.50 o 
  14   3   2        3.75       11.74      3.72 o 
 -13   4   2       16.92       21.76      5.01 o 
 -12   4   2        1.44        4.81      2.48 o 
 -11   4   2        2.17        3.05      2.60 o 
 -10   4   2       64.40       67.21      4.04 o 
  -9   4   2       11.37        8.39      1.73 o 
  -8   4   2      180.77      175.98      4.62 o 
  -7   4   2       21.90       25.24      2.21 o 
  -6   4   2      126.23      116.68      3.35 o 
  -5   4   2      118.45      117.43      4.39 o 
  -4   4   2      424.40      456.00      6.12 o 
  -3   4   2      116.80      110.53      3.82 o 
  -2   4   2      143.01      141.84      3.19 o 
  -1   4   2       32.29       38.73      1.98 o 
   0   4   2      242.55      301.38      7.95 o 
   1   4   2      425.47      418.21      5.48 o 
   2   4   2      381.52      391.80      5.43 o 
   3   4   2       27.91       37.62      2.70 o 
   4   4   2       26.84       24.65      1.89 o 
   5   4   2        2.78        1.10      1.24 o 
   6   4   2        1.83        2.35      1.60 o 
   7   4   2        1.19        0.32      1.54 o 
   8   4   2       47.37       47.26      3.22 o 
   9   4   2      126.70      123.77      9.43 o 
  10   4   2       11.82       15.38      2.40 o 
  11   4   2        1.16        5.29      3.04 o 
  12   4   2        0.64        2.03      2.91 o 
  13   4   2        3.34        6.95      4.16 o 
 -12   5   2        0.07        1.74      3.95 o 
 -11   5   2        0.28        5.71      2.34 o 
 -10   5   2       10.21       13.90      3.58 o 
  -9   5   2        6.24        7.65      1.99 o 
  -8   5   2        2.30        2.12      1.51 o 
  -7   5   2       23.15       19.15      2.22 o 
  -6   5   2        4.40        4.74      1.60 o 
  -5   5   2        0.35       -1.08      1.19 o 
  -4   5   2        5.52        7.00      1.64 o 
  -3   5   2        2.63        1.77      1.39 o 
  -2   5   2       28.29       28.58      2.37 o 
  -1   5   2      208.52      198.82      4.41 o 
   0   5   2      237.72      234.11      4.56 o 
   1   5   2       67.19       59.99      2.83 o 
   2   5   2      179.88      166.13      4.11 o 
   3   5   2       25.25       23.83      2.30 o 
   4   5   2      235.72      238.27      5.20 o 
   5   5   2       38.74       37.28      2.83 o 
   6   5   2       63.43       58.92      4.00 o 
   7   5   2        4.81        8.61      2.06 o 
   8   5   2        0.71        0.82      1.66 o 
   9   5   2        2.37        1.95      1.74 o 
  10   5   2        1.60        4.83      1.98 o 
  11   5   2       16.81       21.57      4.61 o 
  12   5   2        0.02        2.55      3.31 o 
 -11   6   2        0.42       -1.77      2.69 o 
 -10   6   2       13.17       16.22      2.94 o 
  -9   6   2        2.41        8.21      2.08 o 
  -8   6   2       12.61       13.14      2.80 o 
  -7   6   2       28.59       25.97      2.93 o 
  -6   6   2       26.80       22.29      2.62 o 
  -5   6   2       52.05       47.83      2.98 o 
  -4   6   2       52.70       46.89      4.61 o 
  -3   6   2       97.66       86.47      3.59 o 
  -2   6   2        0.18       -1.10      1.50 o 
  -1   6   2       97.84       98.31      3.87 o 
   0   6   2        7.21        7.66      1.90 o 
   1   6   2       51.88       42.55      2.89 o 
   2   6   2        1.97        1.58      1.59 o 
   3   6   2        1.70        1.49      1.51 o 
   4   6   2        1.45        5.24      1.93 o 
   5   6   2        5.25        6.86      2.00 o 
   6   6   2      106.60      103.28      5.11 o 
   7   6   2        0.53        0.64      2.15 o 
   8   6   2       28.28       31.93      3.72 o 
   9   6   2        6.20        7.37      4.94 o 
  10   6   2        0.17       -0.72      2.50 o 
  11   6   2        0.04        2.52      2.41 o 
 -10   7   2        1.51        6.94      4.13 o 
  -9   7   2        1.62        2.04      2.14 o 
  -8   7   2        3.26        3.16      3.00 o 
  -7   7   2        0.02        2.25      2.10 o 
  -6   7   2        4.27        2.01      2.60 o 
  -5   7   2        3.75        1.88      2.11 o 
  -4   7   2       34.63       37.18      2.93 o 
  -3   7   2       37.06       35.95      2.81 o 
  -2   7   2        0.04       -1.46      1.46 o 
  -1   7   2        0.12        1.98      1.88 o 
   0   7   2       47.60       39.56      2.87 o 
   1   7   2       26.73       24.93      2.71 o 
   2   7   2        5.50        1.95      1.81 o 
   3   7   2        0.09        2.57      1.80 o 
   4   7   2        0.41       -0.61      1.92 o 
   5   7   2        1.32        1.56      2.07 o 
   6   7   2        4.34        5.08      2.19 o 
   7   7   2        0.23        4.80      2.20 o 
   8   7   2       13.77       10.38      2.77 o 
   9   7   2        0.10       -2.44      3.51 o 
  -7   8   2       18.93       19.57      4.89 o 
  -6   8   2        4.78        4.88      2.36 o 
  -5   8   2        0.73       -0.31      2.65 o 
  -4   8   2        1.35        5.35      2.56 o 
  -3   8   2        0.86        1.65      1.77 o 
  -2   8   2       61.68       71.41      5.33 o 
  -1   8   2       45.77       47.91      3.62 o 
   0   8   2        1.92        5.27      2.25 o 
   1   8   2       10.57        9.05      2.47 o 
   2   8   2       14.34       11.50      2.45 o 
   3   8   2        0.87        1.61      1.91 o 
   4   8   2        0.03        2.06      2.15 o 
   5   8   2        0.67       -0.06      2.86 o 
   6   8   2        0.20        0.54      1.90 o 
   7   8   2        0.00        2.04      2.31 o 
  -4   9   2        9.14        6.63      5.01 o 
  -3   9   2        0.32        3.64      3.22 o 
  -2   9   2        2.20        2.62      2.61 o 
  -1   9   2        1.53        1.34      2.18 o 
   0   9   2        6.43        4.73      3.17 o 
   1   9   2        0.20        2.23      2.18 o 
   2   9   2       23.72       26.98      3.55 o 
   3   9   2       11.09       13.70      4.08 o 
   4   9   2        1.29        0.76      2.50 o 
 -14   1   3        0.15        2.26      2.87 o 
 -13   1   3        1.13        3.55      3.36 o 
 -12   1   3       16.83       15.62      3.14 o 
 -11   1   3        1.46       -0.80      1.74 o 
 -10   1   3        6.95        8.10      1.67 o 
  -9   1   3        6.70        2.81      1.21 o 
  -8   1   3       31.43       28.55      1.70 o 
  -7   1   3        9.61        6.67      0.99 o 
  -6   1   3       48.18       40.57      1.63 o 
  -5   1   3       77.93       84.52      2.01 o 
  -4   1   3      241.71      238.65      3.33 o 
  -3   1   3     1042.06     1031.66      8.16 o 
  -2   1   3      524.30      483.38      4.34 o 
  -1   1   3     1289.44     1406.38     10.23 o 
   0   1   3     2135.09     2121.36     14.82 o 
   1   1   3        0.23        0.01      0.64 o 
   2   1   3       76.92       78.93      2.55 o 
   3   1   3       58.83       60.56      3.73 o 
   4   1   3       12.93       13.67      1.05 o 
   5   1   3       70.41       63.37      2.60 o 
   6   1   3        6.13        5.08      1.01 o 
   7   1   3       39.39       34.46      2.16 o 
   8   1   3       42.41       38.44      2.38 o 
   9   1   3      186.13      182.98      5.20 o 
  10   1   3       53.69       56.77      3.23 o 
  11   1   3       11.69       15.66      2.17 o 
  12   1   3       25.13       26.48      4.54 o 
  13   1   3        0.00        2.35      5.86 o 
  14   1   3        1.12        1.61      3.58 o 
 -14   2   3        4.32       12.74      7.28 o 
 -13   2   3       13.84       20.12      3.55 o 
 -12   2   3       13.59       18.15      5.87 o 
 -11   2   3        8.98       11.54      2.65 o 
 -10   2   3        2.92        3.34      1.31 o 
  -9   2   3        1.04       -0.61      1.19 o 
  -8   2   3       65.29       54.80      2.68 o 
  -7   2   3       49.07       53.29      2.20 o 
  -6   2   3      264.11      285.63      4.12 o 
  -5   2   3      148.54      165.06      2.91 o 
  -4   2   3      426.61      451.96      4.86 o 
  -3   2   3      204.14      221.59      4.33 o 
  -2   2   3     3379.08     3560.02     24.50 o 
  -1   2   3       26.46       19.76      3.46 o 
   0   2   3     2879.17     3108.07     21.54 o 
   1   2   3     1186.84     1237.79      9.64 o 
   2   2   3      852.81      896.18      8.44 o 
   3   2   3      427.87      381.34      4.26 o 
   4   2   3      240.03      211.63      3.40 o 
   5   2   3        2.93        2.82      0.87 o 
   6   2   3      162.25      176.54      4.97 o 
   7   2   3      163.18      158.00      4.14 o 
   8   2   3      141.07      123.51      4.02 o 
   9   2   3        6.29        7.48      1.64 o 
  10   2   3        5.58        4.80      1.96 o 
  11   2   3        5.44        5.53      2.39 o 
  12   2   3        5.60        1.52      2.09 o 
  13   2   3        0.65        0.05      2.37 o 
  14   2   3        1.41        5.39      3.15 o 
 -13   3   3        0.02        5.61      3.55 o 
 -12   3   3        0.92       -2.56      5.01 o 
 -11   3   3        3.82        4.59      1.94 o 
 -10   3   3        7.24        9.44      1.72 o 
  -9   3   3        6.91        7.19      1.65 o 
  -8   3   3       25.74       18.84      2.05 o 
  -7   3   3      115.34      113.65      3.52 o 
  -6   3   3       39.06       43.85      2.04 o 
  -5   3   3      372.74      357.37      4.80 o 
  -4   3   3       13.07       13.00      1.14 o 
  -3   3   3      492.76      497.21      5.35 o 
  -2   3   3        3.14        2.74      0.86 o 
  -1   3   3       47.02       33.65      1.47 o 
   0   3   3       17.21       24.56      1.63 o 
   1   3   3       25.80       22.35      1.44 o 
   2   3   3       29.35       34.86      1.65 o 
   3   3   3     1033.99     1077.60      9.41 o 
   4   3   3       79.26       88.26      2.52 o 
   5   3   3      207.58      204.77      3.78 o 
   6   3   3      450.88      470.79      6.94 o 
   7   3   3        8.28        9.60      1.81 o 
   8   3   3       34.68       32.66      3.02 o 
   9   3   3        9.02        8.06      2.18 o 
  10   3   3        0.68        3.26      2.17 o 
  11   3   3        3.13        2.60      1.94 o 
  12   3   3        8.12       14.77      3.24 o 
  13   3   3        4.34        6.52      3.02 o 
 -13   4   3        0.34        3.43      4.46 o 
 -12   4   3        4.08        5.75      3.49 o 
 -11   4   3        7.26        4.05      1.89 o 
 -10   4   3       18.86       14.44      2.00 o 
  -9   4   3        0.26       -1.49      1.49 o 
  -8   4   3       25.97       27.91      2.22 o 
  -7   4   3      184.47      181.28      4.45 o 
  -6   4   3      158.09      163.28      4.03 o 
  -5   4   3      172.52      175.63      3.67 o 
  -4   4   3      296.65      289.89      4.42 o 
  -3   4   3      114.14      115.86      2.75 o 
  -2   4   3        7.49        7.75      1.28 o 
  -1   4   3      441.24      468.25      6.74 o 
   0   4   3        7.09        4.85      1.21 o 
   1   4   3       28.92       24.76      1.72 o 
   2   4   3      505.66      497.54      5.98 o 
   3   4   3        0.60       -0.23      0.97 o 
   4   4   3       96.36       85.39      2.85 o 
   5   4   3       17.18       14.60      1.60 o 
   6   4   3       79.61       79.20      3.90 o 
   7   4   3       12.69        9.69      2.13 o 
   8   4   3       72.55       79.11      3.96 o 
   9   4   3        2.44        1.40      1.92 o 
  10   4   3        0.75        0.94      2.84 o 
  11   4   3        0.75        4.59      1.99 o 
  12   4   3        1.04        5.35      4.81 o 
  13   4   3        0.07        0.55      3.94 o 
 -12   5   3        1.38        6.47      3.50 o 
 -11   5   3        1.32       -1.43      2.09 o 
 -10   5   3        0.99       -2.30      2.30 o 
  -9   5   3       30.61       30.15      2.79 o 
  -8   5   3       14.20       12.03      2.02 o 
  -7   5   3        3.31        0.94      1.35 o 
  -6   5   3       73.18       57.21      3.05 o 
  -5   5   3      167.23      154.84      4.54 o 
  -4   5   3       47.83       53.55      2.81 o 
  -3   5   3        3.59        1.89      1.42 o 
  -2   5   3       38.56       39.91      2.38 o 
  -1   5   3       62.34       60.17      2.74 o 
   0   5   3      807.63      809.89      9.06 o 
   1   5   3        4.65        5.74      1.67 o 
   2   5   3      334.45      359.97      7.46 o 
   3   5   3        5.70        4.76      1.95 o 
   4   5   3       25.69       35.26      2.82 o 
   5   5   3       14.70       14.35      2.51 o 
   6   5   3       10.13       10.58      2.30 o 
   7   5   3       38.77       37.88      3.41 o 
   8   5   3        3.71        3.42      2.01 o 
   9   5   3        0.84        3.77      2.59 o 
  10   5   3        1.38        0.84      2.13 o 
  11   5   3        0.00        1.49      1.99 o 
  12   5   3        2.06        9.94      3.87 o 
 -11   6   3        1.07       -0.05      2.65 o 
 -10   6   3        2.00        3.80      2.47 o 
  -9   6   3        0.16        1.82      1.65 o 
  -8   6   3        0.20        0.47      3.22 o 
  -7   6   3       30.25       33.58      3.06 o 
  -6   6   3       22.75       24.46      2.76 o 
  -5   6   3       27.88       28.96      2.56 o 
  -4   6   3       79.73       79.16      3.48 o 
  -3   6   3       27.56       23.22      2.37 o 
  -2   6   3       61.11       53.49      3.00 o 
  -1   6   3      161.76      161.80      4.49 o 
   0   6   3       25.59       32.79      2.71 o 
   1   6   3      142.64      130.53      4.14 o 
   2   6   3        3.46        1.23      2.03 o 
   3   6   3       12.59       10.91      2.24 o 
   4   6   3       38.79       37.81      3.12 o 
   5   6   3        5.17        3.48      3.27 o 
   6   6   3        3.93        4.90      2.12 o 
   7   6   3       28.21       18.55      3.06 o 
   8   6   3        1.73       -1.03      1.82 o 
   9   6   3        3.13        4.50      2.36 o 
  10   6   3        0.71        0.68      2.90 o 
  11   6   3        0.03        4.07      2.35 o 
  -9   7   3       26.58       23.69      3.19 o 
  -8   7   3        0.34       -0.64      1.91 o 
  -7   7   3       13.01       15.39      2.54 o 
  -6   7   3        5.12        4.86      1.98 o 
  -5   7   3        3.65        3.52      1.83 o 
  -4   7   3        0.21        0.10      1.58 o 
  -3   7   3        9.14       13.95      2.12 o 
  -2   7   3        5.35        4.09      1.69 o 
  -1   7   3       51.89       55.98      3.89 o 
   0   7   3        2.21        1.66      1.67 o 
   1   7   3       82.49       78.21      4.42 o 
   2   7   3       48.02       47.95      3.51 o 
   3   7   3        9.49        7.55      2.48 o 
   4   7   3        0.40        1.88      1.98 o 
   5   7   3        0.75       -2.27      2.27 o 
   6   7   3       34.86       29.89      3.76 o 
   7   7   3        0.23        5.76      4.10 o 
   8   7   3        2.30        2.87      2.31 o 
   9   7   3        0.30       -0.09      2.05 o 
  -7   8   3        5.38        8.25      2.49 o 
  -6   8   3        0.30       -0.10      1.89 o 
  -5   8   3        2.94        6.25      2.46 o 
  -4   8   3        3.02        6.65      3.62 o 
  -3   8   3        0.96        0.95      1.68 o 
  -2   8   3        0.84        4.00      2.30 o 
  -1   8   3        1.79        3.50      4.08 o 
   0   8   3        0.53        0.12      2.28 o 
   1   8   3        0.71        1.99      2.79 o 
   2   8   3        5.18        4.24      2.00 o 
   3   8   3        0.03        0.26      2.07 o 
   4   8   3        7.18        8.86      2.90 o 
   5   8   3        0.55        1.22      2.11 o 
   6   8   3        0.41        0.07      3.08 o 
   7   8   3        0.17        1.56      2.84 o 
  -4   9   3        1.55        2.39      3.25 o 
  -3   9   3        0.38        0.69      2.06 o 
  -2   9   3        1.95        3.63      2.34 o 
  -1   9   3        5.21       10.76      2.79 o 
   0   9   3        0.48        4.03      2.23 o 
   1   9   3        3.71        9.12      3.20 o 
   2   9   3        1.42        5.58      2.44 o 
   3   9   3        2.85        3.35      2.78 o 
   4   9   3        5.35       13.22      5.12 o 
 -14   0   4       11.06       10.96      4.83 o 
 -13   0   4        3.11        9.70      4.28 o 
 -12   0   4        0.36        0.56      2.79 o 
 -11   0   4        1.76       -0.79      2.53 o 
 -10   0   4        0.01        3.67      2.78 o 
  -9   0   4       79.87       81.85      3.58 o 
  -8   0   4        8.47        9.14      1.61 o 
  -7   0   4        4.88        2.25      1.18 o 
  -6   0   4      789.32      793.19     10.67 o 
  -5   0   4        3.15        2.72      2.48 o 
  -4   0   4        3.43        3.04      0.86 o 
  -3   0   4       79.53       79.00      3.09 o 
  -2   0   4       81.13       69.91      2.90 o 
  -1   0   4     3983.24     3991.47     38.22 o 
   0   0   4        4.62        5.58      0.90 o 
   1   0   4     1542.46     1627.19     16.91 o 
   2   0   4       24.20       22.02      1.79 o 
   3   0   4     4039.64     3921.44     38.44 o 
   4   0   4      744.50      768.13     10.07 o 
   5   0   4     1339.86     1390.02     16.45 o 
   6   0   4      542.17      610.02      9.47 o 
   7   0   4       25.97       17.14      2.25 o 
   8   0   4      254.33      271.56      8.51 o 
   9   0   4      246.44      250.54     13.36 o 
  10   0   4       29.18       31.41      5.22 o 
  11   0   4       66.66       61.20      4.84 o 
  12   0   4        0.75        0.00      5.95 o 
  13   0   4        0.12        9.54     12.72 o 
  14   0   4        0.09       10.99     14.87 o 
 -14   1   4        0.54        2.72      2.98 o 
 -13   1   4        0.12        2.08      2.61 o 
 -12   1   4        5.10        7.50      2.55 o 
 -11   1   4       69.84       75.62      5.16 o 
 -10   1   4       36.31       47.74      3.97 o 
  -9   1   4      177.72      175.58      4.54 o 
  -8   1   4        4.55        3.44      1.04 o 
  -7   1   4      129.22      119.95      2.74 o 
  -6   1   4       44.91       43.78      1.84 o 
  -5   1   4      593.17      587.82      5.88 o 
  -4   1   4     1079.07     1079.86      8.86 o 
  -3   1   4        4.25        5.39      2.30 o 
  -2   1   4      596.73      672.14      6.00 o 
  -1   1   4     1724.42     1714.01     12.46 o 
   0   1   4     1207.53     1247.05      9.51 o 
   1   1   4     3939.45     3985.90     27.17 o 
   2   1   4        0.44        1.27      0.73 o 
   3   1   4       92.02      110.28      2.04 o 
   4   1   4       99.03      120.69      2.39 o 
   5   1   4      738.09      760.43      8.28 o 
   6   1   4      121.02      134.81      3.58 o 
   7   1   4        5.51        7.62      2.23 o 
   8   1   4       72.07       64.70      2.91 o 
   9   1   4       31.87       28.01      2.54 o 
  10   1   4       21.46       23.58      4.07 o 
  11   1   4       20.94       22.80      3.11 o 
  12   1   4        4.37        8.95      3.24 o 
  13   1   4        1.64        3.42      6.63 o 
  14   1   4        3.56       13.86      8.75 o 
 -14   2   4        7.78        8.09      5.94 o 
 -13   2   4        0.82       -1.04      2.53 o 
 -12   2   4        7.26        4.33      2.48 o 
 -11   2   4       27.34       25.33      3.66 o 
 -10   2   4        1.73        2.52      1.78 o 
  -9   2   4        1.90        0.98      1.26 o 
  -8   2   4      159.47      151.66      3.88 o 
  -7   2   4        0.64       -0.17      0.87 o 
  -6   2   4       17.19       12.68      1.20 o 
  -5   2   4       21.49       18.67      1.26 o 
  -4   2   4        0.36        0.28      0.61 o 
  -3   2   4       74.57       80.14      2.07 o 
  -2   2   4       47.79       38.29      1.49 o 
  -1   2   4     4487.39     4530.54     33.15 o 
   0   2   4       91.03      143.81      2.64 o 
   1   2   4        0.00        1.81      1.29 o 
   2   2   4      527.56      605.82      6.61 o 
   3   2   4       10.40        3.06      1.34 o 
   4   2   4      357.37      360.64      5.17 o 
   5   2   4      429.87      437.81      5.23 o 
   6   2   4       42.04       35.15      1.74 o 
   7   2   4       17.81       13.27      1.76 o 
   8   2   4        3.47        3.72      1.89 o 
   9   2   4       63.73       58.21      3.43 o 
  10   2   4       11.72       11.02      4.09 o 
  11   2   4       37.40       35.45      5.87 o 
  12   2   4        0.35        3.24      3.91 o 
  13   2   4        0.00        2.01      4.56 o 
  14   2   4        6.10        9.18      7.62 o 
 -13   3   4       23.93       36.60      4.90 o 
 -12   3   4       22.38       29.40      4.34 o 
 -11   3   4       23.89       34.79      5.42 o 
 -10   3   4       62.85       59.32      3.33 o 
  -9   3   4       39.64       43.81      4.35 o 
  -8   3   4      286.16      272.72      5.42 o 
  -7   3   4       12.35       14.55      1.58 o 
  -6   3   4       79.88       67.41      2.44 o 
  -5   3   4      245.01      259.25      4.04 o 
  -4   3   4        0.27        1.94      1.07 o 
  -3   3   4       82.75       83.32      2.18 o 
  -2   3   4      318.46      319.52      4.00 o 
  -1   3   4        1.54        1.71      0.73 o 
   0   3   4      961.70     1037.96      8.84 o 
   1   3   4      570.52      604.57      6.06 o 
   2   3   4       22.63       15.52      1.16 o 
   3   3   4      381.30      402.37      5.70 o 
   4   3   4      248.95      239.78      4.72 o 
   5   3   4      107.37      101.62      3.67 o 
   6   3   4       16.71       17.05      2.37 o 
   7   3   4       16.02       11.68      2.20 o 
   8   3   4       23.08       21.63      2.67 o 
   9   3   4      229.48      201.32      9.30 o 
  10   3   4       25.60       24.69      3.26 o 
  11   3   4        4.61        4.84      2.20 o 
  12   3   4        1.11        0.19      2.47 o 
  13   3   4        1.00        9.77      5.93 o 
 -13   4   4        0.90       -1.28      5.83 o 
 -12   4   4        2.87       -1.21      3.27 o 
 -11   4   4        0.01        1.57      1.98 o 
 -10   4   4       41.25       49.10      3.81 o 
  -9   4   4        5.96        3.34      2.22 o 
  -8   4   4        0.42        0.08      1.20 o 
  -7   4   4      202.58      221.95      4.78 o 
  -6   4   4      164.96      159.80      3.71 o 
  -5   4   4      157.47      160.95      4.31 o 
  -4   4   4      421.80      414.60      5.39 o 
  -3   4   4       73.83       61.06      2.29 o 
  -2   4   4      234.56      239.26      4.08 o 
  -1   4   4      299.16      320.44      4.81 o 
   0   4   4       51.95       50.80      2.26 o 
   1   4   4        3.81        1.74      1.05 o 
   2   4   4      141.43      120.36      3.09 o 
   3   4   4       70.46       69.72      2.47 o 
   4   4   4       58.48       53.78      2.60 o 
   5   4   4      205.66      182.25      4.39 o 
   6   4   4      241.75      240.92      6.22 o 
   7   4   4      282.53      292.73     11.97 o 
   8   4   4       63.83       62.43      3.66 o 
   9   4   4       15.86       11.03      2.72 o 
  10   4   4        0.02        0.91      1.86 o 
  11   4   4       23.69       28.58      3.37 o 
  12   4   4        0.00        6.28      3.85 o 
  13   4   4        2.08        1.94      3.64 o 
 -12   5   4        5.37        8.91      3.78 o 
 -11   5   4        0.48        0.27      3.12 o 
 -10   5   4        0.02        0.96      2.68 o 
  -9   5   4        3.51        5.95      2.97 o 
  -8   5   4        6.27        4.98      1.80 o 
  -7   5   4        6.01        8.00      1.72 o 
  -6   5   4       18.90       10.02      1.80 o 
  -5   5   4       43.67       42.04      2.42 o 
  -4   5   4       13.08       12.36      1.77 o 
  -3   5   4       70.60       71.56      3.01 o 
  -2   5   4        0.13       -0.85      1.26 o 
  -1   5   4      194.67      178.50      4.08 o 
   0   5   4        1.10        1.52      1.41 o 
   1   5   4        1.03       -0.63      1.66 o 
   2   5   4        6.79        8.40      2.41 o 
   3   5   4      173.74      183.01      5.18 o 
   4   5   4        4.63        4.59      1.72 o 
   5   5   4        0.23       -1.38      1.50 o 
   6   5   4       10.50        9.76      2.41 o 
   7   5   4        0.07        0.01      1.87 o 
   8   5   4        7.72        9.49      2.57 o 
   9   5   4       44.99       45.39      4.08 o 
  10   5   4        2.70        3.54      3.93 o 
  11   5   4        0.00        1.27      3.79 o 
  12   5   4        1.48        4.34      3.54 o 
 -11   6   4       16.55       32.90      7.02 o 
 -10   6   4        7.79       13.16      3.50 o 
  -9   6   4        6.16        3.40      2.64 o 
  -8   6   4        0.55        4.05      1.57 o 
  -7   6   4        7.62        7.89      1.75 o 
  -6   6   4       26.74       28.59      2.44 o 
  -5   6   4        1.38        2.00      1.39 o 
  -4   6   4        0.65        1.07      1.30 o 
  -3   6   4        1.59        1.42      1.44 o 
  -2   6   4        4.93        7.12      1.74 o 
  -1   6   4      227.42      219.96      5.06 o 
   0   6   4       73.32       71.12      3.26 o 
   1   6   4       70.88       63.56      3.48 o 
   2   6   4      147.35      142.70      8.55 o 
   3   6   4        0.97        3.04      1.64 o 
   4   6   4        0.00       -1.57      1.57 o 
   5   6   4       31.51       27.51      4.13 o 
   6   6   4       30.25       34.84      3.66 o 
   7   6   4        8.53        7.73      2.39 o 
   8   6   4        0.14       -0.57      1.98 o 
   9   6   4       18.82       21.07      3.42 o 
  10   6   4       11.77       12.89      3.46 o 
  -9   7   4       12.08       17.31      4.68 o 
  -8   7   4       23.06       23.76      5.25 o 
  -7   7   4       12.57       21.32      3.57 o 
  -6   7   4        4.40        3.51      2.86 o 
  -5   7   4        1.63        0.34      1.62 o 
  -4   7   4       32.25       27.66      2.64 o 
  -3   7   4        1.61        4.35      1.83 o 
  -2   7   4        7.70       11.16      2.06 o 
  -1   7   4        2.34        6.17      1.97 o 
   0   7   4       76.60       64.73      3.83 o 
   1   7   4       39.99       41.06      3.94 o 
   2   7   4       24.50       23.53      2.95 o 
   3   7   4       11.13        9.86      2.27 o 
   4   7   4        0.01       -2.79      2.96 o 
   5   7   4        0.82        4.17      2.46 o 
   6   7   4       18.75       26.80      3.62 o 
   7   7   4        7.34       10.07      2.82 o 
   8   7   4       37.28       41.19      4.33 o 
   9   7   4        0.12        1.73      2.32 o 
  -7   8   4        5.78        6.88      2.20 o 
  -6   8   4        1.03        1.83      2.13 o 
  -5   8   4        4.17        7.26      1.95 o 
  -4   8   4       33.90       41.97      3.27 o 
  -3   8   4        8.89       14.81      2.69 o 
  -2   8   4        1.85        6.02      2.39 o 
  -1   8   4        0.04        4.27      2.09 o 
   0   8   4        7.69        6.49      2.16 o 
   1   8   4        5.75        2.87      3.05 o 
   2   8   4        0.31       -1.51      2.37 o 
   3   8   4        1.32       -1.95      1.95 o 
   4   8   4        0.73        1.42      2.15 o 
   5   8   4        2.95        0.10      3.48 o 
   6   8   4        2.34        2.35      2.50 o 
   7   8   4        0.35        0.39      2.26 o 
  -3   9   4        2.74        6.31      2.43 o 
  -2   9   4        2.40        7.98      2.71 o 
  -1   9   4        0.76        1.01      2.34 o 
   0   9   4        0.22        3.68      2.17 o 
   1   9   4       14.14       18.12      3.08 o 
   2   9   4        0.07        2.01      2.31 o 
   3   9   4        6.27        8.88      3.85 o 
 -14   1   5        4.20        3.48      3.65 o 
 -13   1   5        2.81        0.40      2.74 o 
 -12   1   5       14.52       17.71      3.50 o 
 -11   1   5       13.22       13.99      3.00 o 
 -10   1   5        6.78        4.02      2.06 o 
  -9   1   5       52.24       45.21      3.07 o 
  -8   1   5        0.01       -0.56      0.92 o 
  -7   1   5       36.07       37.77      1.74 o 
  -6   1   5       33.81       35.92      1.57 o 
  -5   1   5      118.05      113.19      3.01 o 
  -4   1   5        2.25        3.53      0.58 o 
  -3   1   5      226.99      227.09      2.86 o 
  -2   1   5      196.60      210.32      2.66 o 
  -1   1   5      123.26      120.75      5.07 o 
   0   1   5       14.82       12.63      1.16 o 
   1   1   5      408.16      445.15      7.21 o 
   2   1   5       33.90       41.67      1.55 o 
   3   1   5      178.15      193.74      3.11 o 
   4   1   5       32.29       34.54      2.10 o 
   5   1   5      111.80      126.05      4.04 o 
   6   1   5      185.18      193.39      4.21 o 
   7   1   5        7.13        8.00      1.46 o 
   8   1   5       60.53       55.38      2.80 o 
   9   1   5       41.92       35.34      3.46 o 
  10   1   5       24.24       28.77      4.05 o 
  11   1   5        0.45        1.70      2.57 o 
  12   1   5        0.83        1.03      5.37 o 
  13   1   5        2.08        8.84      9.33 o 
  14   1   5        0.86        3.07      9.06 o 
 -14   2   5        2.34       -0.87      3.96 o 
 -13   2   5        0.39       -0.25      3.21 o 
 -12   2   5        0.08        0.78      2.42 o 
 -11   2   5       23.09       27.77      3.81 o 
 -10   2   5       22.80       24.64      2.79 o 
  -9   2   5       43.95       43.65      3.34 o 
  -8   2   5      234.42      232.61      4.65 o 
  -7   2   5        3.24        2.28      0.97 o 
  -6   2   5      109.86      109.99      2.64 o 
  -5   2   5       11.50       13.50      1.13 o 
  -4   2   5      347.68      377.90      4.46 o 
  -3   2   5      167.06      171.42      2.71 o 
  -2   2   5      119.38      133.63      2.38 o 
  -1   2   5     1769.17     1956.07     14.64 o 
   0   2   5        5.96        5.87      0.80 o 
   1   2   5      361.18      369.05      4.21 o 
   2   2   5      139.35      142.60      4.68 o 
   3   2   5      141.00      187.87      3.74 o 
   4   2   5      100.36      112.16      3.04 o 
   5   2   5        0.60       -0.39      0.95 o 
   6   2   5      134.31      144.51      3.77 o 
   7   2   5       11.70        9.77      2.47 o 
   8   2   5       45.44       44.12      3.16 o 
   9   2   5        5.13        3.85      1.89 o 
  10   2   5        3.59        4.12      2.09 o 
  11   2   5        5.60        3.85      2.23 o 
  12   2   5        0.27        2.38      6.37 o 
  13   2   5        6.09       12.29      7.99 o 
 -13   3   5        2.29        2.08      3.08 o 
 -12   3   5        0.27       -0.72      2.35 o 
 -11   3   5        0.02        1.02      2.19 o 
 -10   3   5       59.66       50.95      3.75 o 
  -9   3   5      125.35      118.05      5.06 o 
  -8   3   5       30.22       31.64      2.52 o 
  -7   3   5      176.46      176.22      3.81 o 
  -6   3   5       65.95       64.56      2.42 o 
  -5   3   5       22.03       21.64      1.46 o 
  -4   3   5       24.85       20.78      1.63 o 
  -3   3   5       93.51       87.39      2.29 o 
  -2   3   5      261.37      294.18      3.93 o 
  -1   3   5       73.61       74.79      2.17 o 
   0   3   5      181.49      186.81      3.08 o 
   1   3   5      316.52      391.09      5.42 o 
   2   3   5      109.15      118.17      3.18 o 
   3   3   5       35.20       30.58      1.92 o 
   4   3   5      217.53      259.65      4.92 o 
   5   3   5        3.39        2.04      1.30 o 
   6   3   5       43.09       50.43      3.68 o 
   7   3   5       49.08       36.09      3.51 o 
   8   3   5       54.87       64.33      3.75 o 
   9   3   5       23.26       26.03      3.61 o 
  10   3   5        6.10        6.57      2.32 o 
  11   3   5        8.17       10.97      2.58 o 
  12   3   5        0.15       22.91     10.43 o 
  13   3   5        0.04        3.25      4.88 o 
 -12   4   5        0.01       -2.82      2.82 o 
 -11   4   5        5.85        8.78      3.08 o 
 -10   4   5        9.00        7.00      2.99 o 
  -9   4   5        4.42        2.73      1.93 o 
  -8   4   5       16.26       17.00      2.15 o 
  -7   4   5       23.16       22.38      1.96 o 
  -6   4   5      152.27      140.81      3.49 o 
  -5   4   5        0.15       -0.20      0.94 o 
  -4   4   5        0.37        0.46      1.22 o 
  -3   4   5       18.99       23.25      1.83 o 
  -2   4   5      269.45      263.91      5.54 o 
  -1   4   5       11.90       11.97      1.46 o 
   0   4   5       81.84       78.65      2.58 o 
   1   4   5       32.86       33.53      1.78 o 
   2   4   5      105.11       93.80      3.34 o 
   3   4   5      231.86      215.26      5.70 o 
   4   4   5       17.03       16.22      1.92 o 
   5   4   5       47.33       52.70      3.84 o 
   6   4   5       63.95       78.69      4.12 o 
   7   4   5        6.23        7.11      2.15 o 
   8   4   5        0.72        1.92      1.89 o 
   9   4   5        1.73        0.44      1.95 o 
  10   4   5        6.13        8.85      2.76 o 
  11   4   5        1.53        6.06      3.34 o 
  12   4   5        0.02        8.00      2.43 o 
 -12   5   5        6.41        6.30      4.11 o 
 -11   5   5        0.45        5.69      2.95 o 
 -10   5   5        2.98        0.76      2.98 o 
  -9   5   5        2.29        5.12      3.59 o 
  -8   5   5        2.21        2.34      1.81 o 
  -7   5   5      107.17      102.21      3.80 o 
  -6   5   5      187.83      186.15      4.42 o 
  -5   5   5        9.18       10.47      1.90 o 
  -4   5   5      741.71      748.41      8.93 o 
  -3   5   5      113.83      118.46      3.72 o 
  -2   5   5       17.35       14.85      1.77 o 
  -1   5   5        0.00        1.65      1.32 o 
   0   5   5      167.41      168.67      4.68 o 
   1   5   5      313.20      306.69      6.55 o 
   2   5   5      131.10      125.80      4.25 o 
   3   5   5       27.84       26.02      2.52 o 
   4   5   5      233.71      234.01      5.63 o 
   5   5   5      184.87      188.52      6.12 o 
   6   5   5      122.45      120.58      6.64 o 
   7   5   5       46.70       59.15      4.07 o 
   8   5   5       57.32       59.41      4.19 o 
   9   5   5        4.80        9.23      4.11 o 
  10   5   5        6.28        4.64      2.35 o 
  11   5   5        0.88        5.50      4.02 o 
 -10   6   5        0.03       -2.03      4.27 o 
  -9   6   5        2.31        1.89      3.06 o 
  -8   6   5        0.02       -1.83      1.83 o 
  -7   6   5        2.41        4.15      1.89 o 
  -6   6   5       31.22       28.39      2.54 o 
  -5   6   5        3.05        1.89      1.65 o 
  -4   6   5       53.32       54.11      2.72 o 
  -3   6   5       14.87       19.44      1.96 o 
  -2   6   5      177.48      184.47      4.36 o 
  -1   6   5      184.55      180.20      4.32 o 
   0   6   5       22.50       20.16      2.26 o 
   1   6   5       28.68       31.85      2.80 o 
   2   6   5       24.51       27.83      2.80 o 
   3   6   5       39.13       34.25      3.01 o 
   4   6   5        0.02       -0.07      2.01 o 
   5   6   5        0.02        3.49      2.36 o 
   6   6   5        2.63        4.71      2.21 o 
   7   6   5        3.51        0.63      2.12 o 
   8   6   5        1.84        1.18      2.26 o 
   9   6   5        0.14        1.06      2.69 o 
  10   6   5        0.04       -1.96      1.96 o 
  -9   7   5        0.85       -3.16      3.60 o 
  -8   7   5        5.13        8.14      2.61 o 
  -7   7   5        5.62        9.26      2.55 o 
  -6   7   5        0.77       -1.12      1.96 o 
  -5   7   5        0.16        0.90      2.00 o 
  -4   7   5       36.44       35.50      2.78 o 
  -3   7   5        0.01        1.02      1.57 o 
  -2   7   5       35.49       31.98      3.02 o 
  -1   7   5        0.47        2.20      1.86 o 
   0   7   5       64.65       65.13      3.74 o 
   1   7   5        0.22        1.63      1.69 o 
   2   7   5       49.69       46.77      3.87 o 
   3   7   5        5.77        7.08      3.12 o 
   4   7   5        0.92        0.22      1.87 o 
   5   7   5        1.12        2.57      2.45 o 
   6   7   5        0.00        3.84      2.51 o 
   7   7   5        2.77        0.81      2.43 o 
   8   7   5        6.37        7.77      2.81 o 
   9   7   5        0.91       -3.59      3.59 o 
  -6   8   5       15.43       20.92      3.91 o 
  -5   8   5        1.75        4.77      1.89 o 
  -4   8   5        0.65        2.47      1.99 o 
  -3   8   5        1.57        4.59      2.08 o 
  -2   8   5        0.67        3.25      2.05 o 
  -1   8   5       13.03       13.74      2.61 o 
   0   8   5        9.09       10.36      2.61 o 
   1   8   5        0.86       -0.82      1.75 o 
   2   8   5        7.14       10.33      2.41 o 
   3   8   5        2.76        4.88      2.39 o 
   4   8   5        0.17       -2.36      2.36 o 
   5   8   5        3.63        7.53      3.51 o 
   6   8   5        5.26        9.59      3.89 o 
  -2   9   5       15.86       15.01      3.65 o 
  -1   9   5        2.89        2.26      2.38 o 
   0   9   5        7.86        7.77      2.66 o 
   1   9   5        0.08        3.56      2.19 o 
   2   9   5        0.10       -3.47      3.47 o 
 -14   0   6        0.15       -1.64      4.12 o 
 -13   0   6        0.81       -0.97      3.65 o 
 -12   0   6        0.11        0.30      4.96 o 
 -11   0   6      149.90      177.18     10.32 o 
 -10   0   6       75.17       79.98      7.14 o 
  -9   0   6       15.86       25.85      2.96 o 
  -8   0   6      100.45       81.34      4.48 o 
  -7   0   6        0.15       -1.23      1.36 o 
  -6   0   6        0.00       -1.07      1.35 o 
  -5   0   6      554.97      579.15     10.79 o 
  -4   0   6       58.07       49.09      3.24 o 
  -3   0   6        8.45        9.17      1.70 o 
  -2   0   6       84.88      102.93      6.27 o 
  -1   0   6        4.96        5.30      1.10 o 
   0   0   6        5.46       10.60      1.92 o 
   1   0   6      542.92      470.81      7.08 o 
   2   0   6       18.62       15.25      1.75 o 
   3   0   6       25.48       25.45      2.22 o 
   4   0   6      125.92      130.44      4.12 o 
   5   0   6        7.66       10.22      2.12 o 
   6   0   6      240.52      219.59      5.75 o 
   7   0   6       54.87       60.18      4.92 o 
   8   0   6        1.41        2.15      2.44 o 
   9   0   6       37.96       25.09      5.92 o 
  10   0   6        3.64        1.70      4.10 o 
  11   0   6        2.93        7.74     13.96 o 
  12   0   6        2.45        8.37      7.93 o 
  13   0   6        2.67        0.71      9.00 o 
 -14   1   6        0.23       -0.21      3.23 o 
 -13   1   6        6.06        6.36      3.43 o 
 -12   1   6        4.43        1.61      2.42 o 
 -11   1   6       12.46       17.73      3.24 o 
 -10   1   6       20.69       14.17      2.30 o 
  -9   1   6       22.58       24.14      2.58 o 
  -8   1   6        0.01       -0.59      1.13 o 
  -7   1   6      137.31      133.25      3.86 o 
  -6   1   6       18.21       17.13      1.40 o 
  -5   1   6       57.71       55.89      2.08 o 
  -4   1   6       31.90       26.14      1.32 o 
  -3   1   6      151.11      169.44      2.85 o 
  -2   1   6       30.65       26.02      1.55 o 
  -1   1   6     4563.88     4652.22     31.88 o 
   0   1   6      907.09     1009.93      8.55 o 
   1   1   6     1148.23     1161.39      9.66 o 
   2   1   6      250.64      281.67      3.84 o 
   3   1   6      274.98      260.28      3.71 o 
   4   1   6      161.90      159.31      2.99 o 
   5   1   6      316.11      319.84      4.56 o 
   6   1   6        7.45        6.31      1.36 o 
   7   1   6       33.87       46.57      3.28 o 
   8   1   6       10.48        8.02      3.76 o 
   9   1   6       63.53       60.77      3.96 o 
  10   1   6       86.31       90.93      6.90 o 
  11   1   6       14.52       15.31      3.99 o 
  12   1   6        5.48       16.56      7.61 o 
  13   1   6        0.01       26.23     13.24 o 
 -13   2   6        3.26        2.64      3.25 o 
 -12   2   6       12.48       14.42      4.72 o 
 -11   2   6       44.77       56.32      5.49 o 
 -10   2   6       17.14       18.07      2.55 o 
  -9   2   6      109.31      115.17      4.77 o 
  -8   2   6        0.19        2.22      1.35 o 
  -7   2   6      206.69      224.15      5.22 o 
  -6   2   6       67.03       71.99      2.61 o 
  -5   2   6      615.08      612.83      6.42 o 
  -4   2   6       77.74       96.80      2.50 o 
  -3   2   6      165.79      187.79      2.92 o 
  -2   2   6       73.05       95.41      2.14 o 
  -1   2   6       49.77       58.44      2.24 o 
   0   2   6      239.54      229.13      3.37 o 
   1   2   6     1617.55     1750.92     13.67 o 
   2   2   6      620.82      648.27      7.43 o 
   3   2   6       13.25       13.66      1.52 o 
   4   2   6       80.59       79.36      2.81 o 
   5   2   6      111.19      115.73      4.53 o 
   6   2   6        3.50        2.97      1.44 o 
   7   2   6       34.69       36.03      3.12 o 
   8   2   6      120.24      108.70      4.46 o 
   9   2   6        8.04       10.81      2.50 o 
  10   2   6        0.00        1.23      3.50 o 
  11   2   6        0.21        0.00      2.03 o 
  12   2   6        0.31        6.63      3.15 o 
  13   2   6        8.17       15.62      9.42 o 
 -13   3   6        1.12        2.04      3.27 o 
 -12   3   6        5.25        2.50      2.93 o 
 -11   3   6        0.06       -1.49      2.40 o 
 -10   3   6       46.24       53.42      3.99 o 
  -9   3   6       25.39       30.09      3.00 o 
  -8   3   6       28.26       32.17      2.99 o 
  -7   3   6        0.22        1.23      1.19 o 
  -6   3   6       65.23       68.30      2.82 o 
  -5   3   6      385.41      390.76      5.25 o 
  -4   3   6       90.11       96.87      3.10 o 
  -3   3   6     1167.90     1146.81     10.17 o 
  -2   3   6      585.66      601.91      6.37 o 
  -1   3   6       17.86       20.85      1.49 o 
   0   3   6      276.76      283.41      4.03 o 
   1   3   6      165.58      205.01      3.42 o 
   2   3   6      138.60      118.57      3.37 o 
   3   3   6      116.76      115.03      3.47 o 
   4   3   6       16.18       17.74      1.88 o 
   5   3   6      400.15      377.58      6.68 o 
   6   3   6        0.09        2.99      2.06 o 
   7   3   6       99.36       93.30      4.18 o 
   8   3   6       17.76       19.89      2.96 o 
   9   3   6       16.74       11.60      2.61 o 
  10   3   6        0.18        5.55      2.22 o 
  11   3   6        2.17        7.00      3.83 o 
  12   3   6        5.51       37.13     12.72 o 
  13   3   6       10.01       20.92      7.87 o 
 -12   4   6       25.37       32.16      7.19 o 
 -11   4   6        3.93        3.88      3.94 o 
 -10   4   6       20.84       25.09      5.22 o 
  -9   4   6        1.50       -0.82      2.09 o 
  -8   4   6       56.58       56.05      4.42 o 
  -7   4   6        7.36       10.41      1.86 o 
  -6   4   6       90.99       85.41      3.66 o 
  -5   4   6      675.59      695.40     10.20 o 
  -4   4   6       24.61       22.32      2.13 o 
  -3   4   6       92.54       89.73      2.95 o 
  -2   4   6       42.69       48.09      2.18 o 
  -1   4   6       56.92       67.03      2.52 o 
   0   4   6      304.92      294.98      4.67 o 
   1   4   6       80.10       67.11      3.46 o 
   2   4   6       24.80       24.37      2.02 o 
   3   4   6        5.28        7.52      1.64 o 
   4   4   6      212.29      202.98      4.88 o 
   5   4   6      793.63      806.05     10.81 o 
   6   4   6       32.40       35.20      3.99 o 
   7   4   6      280.35      257.36      7.70 o 
   8   4   6        1.14        1.49      1.98 o 
   9   4   6        5.27        4.71      2.29 o 
  10   4   6        0.42        4.45      3.93 o 
  11   4   6        5.93        9.38      2.54 o 
  12   4   6       14.52       25.36      4.57 o 
 -11   5   6        1.32       -2.49      2.92 o 
 -10   5   6        0.15       -3.12      4.29 o 
  -9   5   6       37.09       47.24      4.50 o 
  -8   5   6        0.01       -2.14      2.14 o 
  -7   5   6        0.03        2.47      3.00 o 
  -6   5   6        4.09       -0.53      1.48 o 
  -5   5   6       35.36       37.73      2.35 o 
  -4   5   6        1.29        2.39      1.36 o 
  -3   5   6      172.55      165.75      3.97 o 
  -2   5   6       12.59       14.36      1.73 o 
  -1   5   6        0.55        0.28      1.32 o 
   0   5   6        2.95        4.08      1.58 o 
   1   5   6       94.71      105.25      3.93 o 
   2   5   6       13.20       10.90      1.86 o 
   3   5   6        0.37        0.81      1.47 o 
   4   5   6        8.58        3.00      1.60 o 
   5   5   6        6.10        3.30      2.43 o 
   6   5   6        0.00       -0.64      1.91 o 
   7   5   6       32.16       28.55      3.36 o 
   8   5   6        0.02        1.32      1.95 o 
   9   5   6        2.29        6.60      2.49 o 
  10   5   6        0.12       -0.19      2.17 o 
  11   5   6        0.11       -0.33      2.25 o 
 -10   6   6        6.35        8.81      5.39 o 
  -9   6   6       10.51       11.11      3.55 o 
  -8   6   6        1.35       -0.67      3.85 o 
  -7   6   6        3.47        5.70      2.01 o 
  -6   6   6        0.00       -1.54      1.59 o 
  -5   6   6        0.25        0.55      1.28 o 
  -4   6   6       36.46       34.91      3.43 o 
  -3   6   6       24.97       34.75      2.42 o 
  -2   6   6      162.31      139.38      4.40 o 
  -1   6   6       12.98       11.67      1.95 o 
   0   6   6      149.07      144.88      4.93 o 
   1   6   6      103.64       98.96      6.11 o 
   2   6   6       53.71       52.95      3.25 o 
   3   6   6        9.97       12.17      1.98 o 
   4   6   6        0.33        0.90      2.22 o 
   5   6   6        1.26        3.25      2.15 o 
   6   6   6        0.14        0.73      2.10 o 
   7   6   6       14.24       16.48      3.27 o 
   8   6   6       29.73       27.74      3.89 o 
   9   6   6        6.19       17.83      6.53 o 
  10   6   6        1.58        0.02      2.23 o 
  -8   7   6        5.72        1.16      6.15 o 
  -7   7   6        3.69        1.06      2.07 o 
  -6   7   6        1.63        2.21      2.02 o 
  -5   7   6        4.75        4.37      2.34 o 
  -4   7   6        0.13       -0.01      1.36 o 
  -3   7   6        7.78        8.80      2.15 o 
  -2   7   6        1.96        3.94      1.79 o 
  -1   7   6       33.94       38.11      3.16 o 
   0   7   6        4.05        6.27      1.95 o 
   1   7   6        9.96        6.73      3.02 o 
   2   7   6       11.09       10.57      2.35 o 
   3   7   6        0.02        0.58      1.52 o 
   4   7   6        4.69        6.07      2.38 o 
   5   7   6       15.45       19.39      3.43 o 
   6   7   6       14.91       30.34      3.93 o 
   7   7   6        0.00        1.44      2.47 o 
   8   7   6        4.10        1.94      2.69 o 
  -6   8   6        3.42        0.05      2.64 o 
  -5   8   6        0.09        2.27      5.03 o 
  -4   8   6        6.20        6.74      2.30 o 
  -3   8   6        0.08       -0.27      2.37 o 
  -2   8   6        0.60        1.61      1.79 o 
  -1   8   6        6.54        3.69      3.74 o 
   0   8   6        4.01        7.87      2.14 o 
   1   8   6        9.87       14.75      2.70 o 
   2   8   6        0.00        4.75      2.06 o 
   3   8   6        0.06       -2.40      2.62 o 
   4   8   6        1.16        2.19      2.31 o 
   5   8   6        0.17       -0.56      2.62 o 
   6   8   6        4.52        2.68     10.08 o 
 -13   1   7        4.36        2.10      3.42 o 
 -12   1   7        5.28        8.74      4.10 o 
 -11   1   7        0.10       -2.18      2.34 o 
 -10   1   7        0.19       -1.46      1.46 o 
  -9   1   7       10.35        9.70      1.78 o 
  -8   1   7       17.00       18.95      1.99 o 
  -7   1   7       14.54       15.69      2.39 o 
  -6   1   7       51.56       51.60      2.88 o 
  -5   1   7       36.59       39.01      2.33 o 
  -4   1   7        1.41        1.14      1.19 o 
  -3   1   7       85.84       70.90      2.17 o 
  -2   1   7      117.38      106.31      2.10 o 
  -1   1   7        0.41       -0.48      0.62 o 
   0   1   7        0.68       -0.14      0.71 o 
   1   1   7      627.60      643.08      6.52 o 
   2   1   7      243.08      275.62      4.00 o 
   3   1   7      328.54      361.98      4.74 o 
   4   1   7       32.52       33.72      1.98 o 
   5   1   7       46.37       52.08      2.68 o 
   6   1   7        1.33        3.53      1.62 o 
   7   1   7      192.15      182.26      5.52 o 
   8   1   7       11.86        9.24      2.49 o 
   9   1   7       29.62       28.00      3.35 o 
  10   1   7        2.72        5.24      3.94 o 
  11   1   7        1.35        0.96      3.14 o 
  12   1   7        1.48       -4.08      4.35 o 
  13   1   7        2.08       51.38     15.92 o 
 -13   2   7        2.14       -2.50      3.04 o 
 -12   2   7        0.29       -2.54      2.54 o 
 -11   2   7        1.56        1.43      2.62 o 
 -10   2   7       40.36       36.02      3.43 o 
  -9   2   7       10.92        9.92      2.17 o 
  -8   2   7      164.14      169.18      4.78 o 
  -7   2   7       32.98       33.26      2.51 o 
  -6   2   7        3.15        3.55      1.45 o 
  -5   2   7        6.75        5.15      1.04 o 
  -4   2   7       16.66       12.06      1.13 o 
  -3   2   7      331.32      346.74      4.33 o 
  -2   2   7      209.73      217.13      3.34 o 
  -1   2   7        1.15        2.35      0.78 o 
   0   2   7       40.31       44.94      3.89 o 
   1   2   7      438.75      477.42      6.16 o 
   2   2   7       44.09       52.05      3.11 o 
   3   2   7        6.89        4.25      1.33 o 
   4   2   7        0.96        2.17      1.21 o 
   5   2   7      110.17      101.11      4.39 o 
   6   2   7        9.74        9.45      1.84 o 
   7   2   7       11.10       14.12      2.47 o 
   8   2   7       14.66       15.95      2.88 o 
   9   2   7        7.37        9.56      2.79 o 
  10   2   7        5.28       10.07      2.84 o 
  11   2   7       11.07       14.97      7.01 o 
  12   2   7        9.39       22.30     11.78 o 
  13   2   7        7.51       29.05     16.21 o 
 -12   3   7        0.33       -2.01      5.29 o 
 -11   3   7        0.43       -1.01      2.17 o 
 -10   3   7        4.26        2.39      2.04 o 
  -9   3   7       10.12       11.27      2.45 o 
  -8   3   7       88.59       93.23      4.53 o 
  -7   3   7        2.38        3.91      1.74 o 
  -6   3   7       47.10       50.13      2.97 o 
  -5   3   7      307.44      301.68      5.27 o 
  -4   3   7       71.38       66.64      2.31 o 
  -3   3   7      229.39      246.59      4.50 o 
  -2   3   7        4.78        4.11      1.00 o 
  -1   3   7       45.00       55.43      2.00 o 
   0   3   7        6.34        4.88      1.08 o 
   1   3   7      173.55      162.57      3.88 o 
   2   3   7       91.06       89.56      3.22 o 
   3   3   7      120.18      119.79      3.71 o 
   4   3   7       16.96       16.49      1.93 o 
   5   3   7       88.09       80.48      4.01 o 
   6   3   7       84.37       85.22      4.18 o 
   7   3   7       95.39       94.04      4.88 o 
   8   3   7       24.43       29.48      3.23 o 
   9   3   7        2.85        3.62      2.27 o 
  10   3   7        3.24        4.75      3.66 o 
  11   3   7        0.37        1.20      2.69 o 
  12   3   7        2.10        8.68      4.75 o 
 -12   4   7        5.71        7.82      5.85 o 
 -11   4   7        4.16       11.40      3.31 o 
 -10   4   7        0.88       -1.39      2.86 o 
  -9   4   7        1.39       -1.44      2.14 o 
  -8   4   7        5.32        3.80      2.33 o 
  -7   4   7        3.30        0.38      2.00 o 
  -6   4   7        1.81        2.33      1.82 o 
  -5   4   7       39.52       42.03      3.22 o 
  -4   4   7      227.00      216.75      4.43 o 
  -3   4   7       12.03       11.26      1.56 o 
  -2   4   7      213.02      212.06      4.22 o 
  -1   4   7       55.93       60.40      2.48 o 
   0   4   7      105.92      106.77      3.61 o 
   1   4   7        9.68        6.39      1.60 o 
   2   4   7      158.31      157.98      7.20 o 
   3   4   7       62.39       49.46      2.69 o 
   4   4   7       42.85       43.56      2.72 o 
   5   4   7       77.08       84.30      4.09 o 
   6   4   7       10.50        6.14      2.22 o 
   7   4   7       19.28       23.82      3.01 o 
   8   4   7       13.38       21.99      2.95 o 
   9   4   7        8.02        8.96      3.60 o 
  10   4   7       11.10       10.22      2.81 o 
  11   4   7       10.07       21.57     11.21 o 
 -11   5   7        4.27        1.61      5.10 o 
 -10   5   7        2.31        5.24      3.23 o 
  -9   5   7        9.08        9.45      4.21 o 
  -8   5   7        0.46        2.84      2.30 o 
  -7   5   7        0.86       -1.98      2.12 o 
  -6   5   7       69.55       68.69      3.46 o 
  -5   5   7       37.63       39.04      2.83 o 
  -4   5   7        6.26        3.33      1.51 o 
  -3   5   7       18.38       17.40      1.91 o 
  -2   5   7      211.88      189.87      8.59 o 
  -1   5   7       34.46       26.19      2.23 o 
   0   5   7        8.08        7.32      1.68 o 
   1   5   7       24.51       20.31      2.17 o 
   2   5   7       39.81       39.28      2.70 o 
   3   5   7      350.62      328.06      6.60 o 
   4   5   7        0.06        1.55      1.43 o 
   5   5   7      228.22      241.66      7.82 o 
   6   5   7        1.81        0.78      1.90 o 
   7   5   7       14.98       10.49      2.62 o 
   8   5   7        3.44        6.23      3.89 o 
   9   5   7        0.57        4.38      2.45 o 
  10   5   7        5.17        9.00      4.12 o 
  11   5   7        3.00       10.16      3.78 o 
 -10   6   7        0.05        7.10      6.44 o 
  -9   6   7        4.74        6.40      3.31 o 
  -8   6   7        5.52        4.17      2.65 o 
  -7   6   7       11.50       15.64      3.31 o 
  -6   6   7        0.50        1.13      1.75 o 
  -5   6   7       22.44       25.82      2.70 o 
  -4   6   7       34.71       38.13      3.73 o 
  -3   6   7       63.11       59.64      3.18 o 
  -2   6   7        2.25        2.82      1.49 o 
  -1   6   7       56.97       54.30      3.05 o 
   0   6   7        8.16        9.27      2.03 o 
   1   6   7        4.83        2.80      1.65 o 
   2   6   7        4.55        4.97      1.65 o 
   3   6   7        1.62        1.88      1.62 o 
   4   6   7       17.46       15.07      2.73 o 
   5   6   7       18.79       22.40      3.19 o 
   6   6   7        0.01        2.08      2.24 o 
   7   6   7        1.02        0.59      2.39 o 
   8   6   7        0.72        5.03      2.76 o 
   9   6   7        0.00        2.05      2.37 o 
  -8   7   7       19.11       19.92      4.50 o 
  -7   7   7        0.46        0.91      5.64 o 
  -6   7   7       12.50       20.43      4.08 o 
  -5   7   7        8.99       12.04      2.78 o 
  -4   7   7        0.60        4.26      2.25 o 
  -3   7   7        0.83       -0.57      1.51 o 
  -2   7   7        2.40        3.00      2.60 o 
  -1   7   7       23.75       26.40      2.87 o 
   0   7   7       10.66       15.46      2.44 o 
   1   7   7       13.57       11.98      2.68 o 
   2   7   7        2.63        2.80      1.90 o 
   3   7   7        6.76        6.96      2.34 o 
   4   7   7        1.91        4.34      2.34 o 
   5   7   7        0.25       -0.22      2.40 o 
   6   7   7        0.71        6.66      2.86 o 
   7   7   7        1.00        6.07      3.00 o 
  -5   8   7        5.21        2.84      5.47 o 
  -4   8   7        1.85        5.32      4.27 o 
  -3   8   7        1.54        3.21      2.32 o 
  -2   8   7        1.46        3.73      1.89 o 
  -1   8   7        1.23       -0.05      1.94 o 
   0   8   7        1.33        4.76      2.01 o 
   1   8   7       13.12       17.92      3.20 o 
   2   8   7       14.21       18.57      3.66 o 
   3   8   7        1.83        3.89      3.41 o 
   4   8   7        5.76        3.99      4.29 o 
   5   8   7        1.15        4.36      3.41 o 
 -13   0   8        5.83       14.48      6.14 o 
 -12   0   8        5.72        3.17      4.96 o 
 -11   0   8        0.01        1.25      5.20 o 
 -10   0   8        5.15        8.58      4.12 o 
  -9   0   8      119.27      111.78      5.86 o 
  -8   0   8      230.52      241.17      7.89 o 
  -7   0   8       19.00       15.99      2.71 o 
  -6   0   8        0.86        0.05      1.86 o 
  -5   0   8       30.64       35.26      3.24 o 
  -4   0   8      186.96      188.31      6.35 o 
  -3   0   8      557.16      561.24     11.12 o 
  -2   0   8      315.12      307.66      5.21 o 
  -1   0   8      174.63      167.88      4.23 o 
   0   0   8       59.59       66.46      3.19 o 
   1   0   8       29.33       27.72      2.27 o 
   2   0   8       51.27       44.72      2.95 o 
   3   0   8        6.09        4.59      1.77 o 
   4   0   8      275.93      263.68      6.31 o 
   5   0   8       29.97       27.42      2.81 o 
   6   0   8        0.55        3.42      5.21 o 
   7   0   8       42.61       34.22      4.20 o 
   8   0   8       67.68       64.20      7.42 o 
   9   0   8       24.53       25.67      6.53 o 
  10   0   8       68.00       68.35     22.47 o 
  11   0   8        0.44       25.78     20.16 o 
  12   0   8        1.35       29.74     25.11 o 
  13   0   8        8.42       16.69      9.58 o 
 -13   1   8       12.72       15.01      5.91 o 
 -12   1   8        0.21        2.49      3.96 o 
 -11   1   8       13.83       22.90      3.94 o 
 -10   1   8       59.16       63.51      5.51 o 
  -9   1   8        0.95        2.62      1.54 o 
  -8   1   8        1.51       -0.37      1.36 o 
  -7   1   8       20.90       12.55      1.85 o 
  -6   1   8        6.63        5.33      1.56 o 
  -5   1   8      158.41      157.77      4.36 o 
  -4   1   8        0.03       -1.18      1.18 o 
  -3   1   8        5.83        6.67      0.90 o 
  -2   1   8       15.24       11.62      1.19 o 
  -1   1   8       83.70       85.98      2.30 o 
   0   1   8      264.33      239.06      3.76 o 
   1   1   8      131.42      127.96      3.04 o 
   2   1   8        2.41        4.62      1.17 o 
   3   1   8      176.27      143.58      4.06 o 
   4   1   8      181.29      184.52      4.39 o 
   5   1   8      105.60       99.69      3.58 o 
   6   1   8       49.98       51.77      3.01 o 
   7   1   8       85.12       87.16      4.09 o 
   8   1   8       82.60       77.92      4.65 o 
   9   1   8       26.50       36.21      5.58 o 
  10   1   8       11.90       17.58      4.20 o 
  11   1   8        2.68        6.46      5.01 o 
  12   1   8        0.00        4.60      6.15 o 
 -13   2   8        1.80       -1.73      7.77 o 
 -12   2   8        2.26        1.36      3.36 o 
 -11   2   8        3.47        7.44      3.19 o 
 -10   2   8        2.65       -0.11      2.03 o 
  -9   2   8       17.80       16.71      2.70 o 
  -8   2   8        1.51        0.06      1.48 o 
  -7   2   8        0.28       -0.80      1.61 o 
  -6   2   8        7.06        5.77      1.64 o 
  -5   2   8      183.60      172.93      4.79 o 
  -4   2   8       87.03       76.82      3.39 o 
  -3   2   8      298.39      285.72      4.64 o 
  -2   2   8       73.56       68.83      2.13 o 
  -1   2   8       77.15       81.68      2.70 o 
   0   2   8      203.89      219.38      3.72 o 
   1   2   8        6.44        9.47      1.26 o 
   2   2   8      201.63      232.30      4.67 o 
   3   2   8       12.97       13.28      1.75 o 
   4   2   8      108.67      101.39      3.48 o 
   5   2   8       24.83       28.48      2.43 o 
   6   2   8      170.88      147.56      7.10 o 
   7   2   8       15.25       15.37      2.47 o 
   8   2   8        0.79       -1.50      2.22 o 
   9   2   8        4.09        3.22      3.79 o 
  10   2   8       19.68       28.08      6.42 o 
  11   2   8        2.81        9.78      3.57 o 
  12   2   8        0.48       18.74     12.64 o 
 -12   3   8        8.90       11.30      3.70 o 
 -11   3   8        2.44       -1.51      2.13 o 
 -10   3   8       75.68       79.56      4.88 o 
  -9   3   8        4.85        5.44      2.08 o 
  -8   3   8       86.43       84.90      4.13 o 
  -7   3   8       71.40       71.91      3.61 o 
  -6   3   8      347.58      343.36      6.83 o 
  -5   3   8      349.97      349.12      6.74 o 
  -4   3   8       69.51       81.70      5.09 o 
  -3   3   8        4.00        3.71      1.04 o 
  -2   3   8        0.07        0.27      0.90 o 
  -1   3   8       43.70       50.65      2.07 o 
   0   3   8      153.98      137.48      3.16 o 
   1   3   8        7.16        3.62      1.34 o 
   2   3   8       18.13       20.96      2.02 o 
   3   3   8      138.89      140.25      4.12 o 
   4   3   8      157.95      149.73      4.92 o 
   5   3   8        1.37        2.34      1.53 o 
   6   3   8       32.99       32.46      3.14 o 
   7   3   8        2.64        4.52      2.06 o 
   8   3   8        5.10        5.37      2.17 o 
   9   3   8        0.30       -2.48      2.48 o 
  10   3   8        4.50        4.47      2.74 o 
  11   3   8        2.65       10.52      5.25 o 
  12   3   8        5.85       46.25     14.72 o 
 -11   4   8        3.67       -0.21      2.75 o 
 -10   4   8        1.14       -1.75      3.34 o 
  -9   4   8       18.17       21.49      3.89 o 
  -8   4   8        0.18        2.43      3.51 o 
  -7   4   8        6.00        6.65      2.14 o 
  -6   4   8        0.45        0.22      1.66 o 
  -5   4   8       31.16       28.15      2.95 o 
  -4   4   8        7.97        3.55      1.62 o 
  -3   4   8       32.60       30.23      1.96 o 
  -2   4   8      155.06      139.64      4.07 o 
  -1   4   8        0.90        2.28      1.72 o 
   0   4   8       26.19       21.77      2.18 o 
   1   4   8       14.61       14.88      2.01 o 
   2   4   8        0.27        1.16      1.40 o 
   3   4   8      190.10      182.60      4.86 o 
   4   4   8       51.03       43.94      2.96 o 
   5   4   8      127.50      100.90      6.47 o 
   6   4   8        0.86        1.91      1.80 o 
   7   4   8        0.77        3.75      2.13 o 
   8   4   8        1.60        1.34      2.04 o 
   9   4   8        1.17        5.91      2.71 o 
  10   4   8        3.20        3.79      5.06 o 
  11   4   8        0.24        1.24      2.61 o 
 -10   5   8        4.73        4.02      3.29 o 
  -9   5   8        2.02        1.05      2.77 o 
  -8   5   8        0.10       -2.14      2.14 o 
  -7   5   8       11.48       14.25      3.17 o 
  -6   5   8       26.30       27.67      3.20 o 
  -5   5   8       25.11       22.32      3.08 o 
  -4   5   8        3.05        2.49      1.80 o 
  -3   5   8        7.16        8.35      1.44 o 
  -2   5   8        0.33        1.04      1.28 o 
  -1   5   8       28.47       31.62      2.45 o 
   0   5   8       87.16       75.89      3.42 o 
   1   5   8        5.04        5.60      1.50 o 
   2   5   8        7.69        9.23      2.05 o 
   3   5   8        1.68        0.54      1.44 o 
   4   5   8        9.26       10.37      2.09 o 
   5   5   8       33.93       36.50      3.67 o 
   6   5   8        5.45        6.10      2.34 o 
   7   5   8        0.37       -1.90      2.00 o 
   8   5   8        2.45        2.90      2.43 o 
   9   5   8        0.36        5.70      2.71 o 
  10   5   8        0.13        6.07      6.70 o 
  -9   6   8        0.53        1.97      3.89 o 
  -8   6   8        1.27       -2.50      2.50 o 
  -7   6   8        0.43       -1.37      2.62 o 
  -6   6   8        0.98        3.23      2.52 o 
  -5   6   8       11.67       13.86      3.11 o 
  -4   6   8       20.64       24.55      5.64 o 
  -3   6   8        3.94        2.33      1.93 o 
  -2   6   8        2.55        4.78      1.54 o 
  -1   6   8       23.46       19.18      2.34 o 
   0   6   8        7.52        5.07      1.88 o 
   1   6   8        1.28        2.39      1.66 o 
   2   6   8        1.64        3.73      1.68 o 
   3   6   8        0.24        1.31      1.48 o 
   4   6   8       12.57        8.70      3.61 o 
   5   6   8       19.23       19.24      2.93 o 
   6   6   8        0.87        0.75      3.64 o 
   7   6   8        0.15        2.02      2.18 o 
   8   6   8        3.92        6.38      2.95 o 
   9   6   8        2.26        1.60      2.73 o 
  -7   7   8        0.89        7.85      5.75 o 
  -6   7   8        6.56        0.04      5.44 o 
  -5   7   8        0.00       -1.67      3.80 o 
  -4   7   8        9.05       17.22      2.94 o 
  -3   7   8        0.20        3.48      2.24 o 
  -2   7   8        1.93        4.45      1.65 o 
  -1   7   8        1.19        3.60      2.16 o 
   0   7   8       11.90       11.99      2.21 o 
   1   7   8        0.70        3.03      1.78 o 
   2   7   8        0.29        2.25      1.69 o 
   3   7   8       12.83       14.87      4.41 o 
   4   7   8        0.20        0.81      2.67 o 
   5   7   8       13.76       11.95      3.06 o 
   6   7   8        4.16        1.15      4.25 o 
   7   7   8        1.18        1.29      2.67 o 
  -4   8   8        0.44       -2.39      2.39 o 
  -3   8   8       13.06       16.86      4.13 o 
  -2   8   8        2.19        3.56      2.72 o 
  -1   8   8       52.05       68.79      4.75 o 
   0   8   8        3.06        5.19      2.85 o 
   1   8   8       14.96       21.40      3.66 o 
   2   8   8       12.01       11.77      3.03 o 
   3   8   8        0.37        2.93      2.79 o 
 -12   1   9        6.55        1.53      3.25 o 
 -11   1   9       16.40       16.68      4.36 o 
 -10   1   9       59.95       56.54      4.12 o 
  -9   1   9        0.05       -0.47      1.53 o 
  -8   1   9       15.09       13.42      2.07 o 
  -7   1   9        2.61       -1.32      1.32 o 
  -6   1   9        0.83        0.76      1.43 o 
  -5   1   9      120.06      113.47      4.03 o 
  -4   1   9       10.30        7.30      1.76 o 
  -3   1   9       82.18       82.02      3.51 o 
  -2   1   9       24.69       22.12      2.30 o 
  -1   1   9      271.12      272.02      4.13 o 
   0   1   9      427.07      448.62      6.54 o 
   1   1   9       49.97       44.89      2.19 o 
   2   1   9      399.58      434.58      5.79 o 
   3   1   9       87.24       75.89      4.11 o 
   4   1   9       11.69       10.63      1.88 o 
   5   1   9       51.88       49.82      2.90 o 
   6   1   9       42.45       37.38      2.76 o 
   7   1   9      120.29      128.89      5.81 o 
   8   1   9        1.21       -1.02      2.93 o 
   9   1   9        5.06        8.15      5.85 o 
  10   1   9        5.78        2.29      5.34 o 
  11   1   9        6.40       24.91     16.60 o 
  12   1   9        1.31        4.66      8.04 o 
 -12   2   9       14.03        9.56      4.05 o 
 -11   2   9       15.86       23.30      4.13 o 
 -10   2   9       26.48       23.86      3.30 o 
  -9   2   9       13.41       16.07      2.76 o 
  -8   2   9       42.95       40.76      3.09 o 
  -7   2   9        9.72        5.11      1.79 o 
  -6   2   9       17.06       18.66      3.04 o 
  -5   2   9       72.72       77.56      3.70 o 
  -4   2   9       17.54       15.57      2.09 o 
  -3   2   9      108.24      108.35      4.10 o 
  -2   2   9       18.57       20.98      2.47 o 
  -1   2   9        2.76        1.89      1.05 o 
   0   2   9       39.78       38.28      1.96 o 
   1   2   9      146.77      155.63      4.05 o 
   2   2   9        0.64        1.71      1.34 o 
   3   2   9       27.50       26.64      2.45 o 
   4   2   9       93.55       97.67      3.58 o 
   5   2   9      248.59      241.91      5.44 o 
   6   2   9       11.43        8.80      2.18 o 
   7   2   9       20.02       15.99      2.70 o 
   8   2   9        6.44        5.49      2.75 o 
   9   2   9        1.80       -2.76      4.94 o 
  10   2   9        7.29       13.03      7.35 o 
  11   2   9        1.02        1.18      3.60 o 
  12   2   9        0.21        3.29      8.97 o 
 -11   3   9        0.45       -2.76      2.76 o 
 -10   3   9        3.62        1.06      2.27 o 
  -9   3   9        6.47        6.00      2.45 o 
  -8   3   9        4.92        5.85      2.02 o 
  -7   3   9       49.41       48.87      3.38 o 
  -6   3   9       29.86       32.21      2.67 o 
  -5   3   9      219.72      233.57      5.76 o 
  -4   3   9       39.88       36.75      2.70 o 
  -3   3   9        1.68        0.56      1.42 o 
  -2   3   9        9.36       11.32      1.57 o 
  -1   3   9      136.16      149.75      3.42 o 
   0   3   9        0.09        2.49      1.19 o 
   1   3   9      252.92      240.33      5.94 o 
   2   3   9       39.48       36.22      2.43 o 
   3   3   9       17.11       20.62      2.14 o 
   4   3   9       68.37       65.58      4.01 o 
   5   3   9       53.63       51.14      2.91 o 
   6   3   9        1.15        4.37      2.09 o 
   7   3   9       13.62       13.45      2.60 o 
   8   3   9        3.50        4.99      3.04 o 
   9   3   9        1.88        0.83      4.10 o 
  10   3   9        0.03        7.83      7.77 o 
  11   3   9        3.87        3.87      9.46 o 
 -11   4   9        8.53        7.72      3.42 o 
 -10   4   9        0.43       -1.47      2.64 o 
  -9   4   9        7.65       10.71      2.91 o 
  -8   4   9        2.96        2.62      2.53 o 
  -7   4   9        8.89        7.93      2.50 o 
  -6   4   9        0.00        1.77      1.99 o 
  -5   4   9        1.83        2.50      1.85 o 
  -4   4   9       27.10       23.51      3.84 o 
  -3   4   9        0.07       -1.15      1.15 o 
  -2   4   9       59.54       53.06      3.16 o 
  -1   4   9       31.40       30.08      2.23 o 
   0   4   9       24.34       25.74      2.23 o 
   1   4   9       14.27       14.54      2.41 o 
   2   4   9        0.20        1.67      1.51 o 
   3   4   9        0.37       -1.31      1.31 o 
   4   4   9        2.19        1.08      1.36 o 
   5   4   9        3.65        3.01      2.19 o 
   6   4   9        4.81        0.43      2.01 o 
   7   4   9        0.51        0.89      2.39 o 
   8   4   9        0.20        2.73      2.28 o 
   9   4   9        3.27        4.84      2.49 o 
  10   4   9        2.24        9.50      3.26 o 
 -10   5   9        2.35        0.35      3.11 o 
  -9   5   9        0.09       -2.00      3.44 o 
  -8   5   9        0.13       -1.81      2.49 o 
  -7   5   9        0.23        1.76      2.32 o 
  -6   5   9        0.61        4.53      2.34 o 
  -5   5   9        4.01        3.71      2.74 o 
  -4   5   9       16.98       19.30      3.22 o 
  -3   5   9        1.52        0.68      1.87 o 
  -2   5   9       42.81       38.26      3.10 o 
  -1   5   9       12.38       10.18      1.87 o 
   0   5   9       55.38       44.16      2.81 o 
   1   5   9        0.86        0.49      1.32 o 
   2   5   9       55.06       62.08      4.37 o 
   3   5   9        1.18        1.53      1.47 o 
   4   5   9       26.98       20.37      2.41 o 
   5   5   9        4.73        8.26      2.54 o 
   6   5   9        0.75        0.14      1.87 o 
   7   5   9        5.47        4.15      3.44 o 
   8   5   9        6.88        7.30      3.07 o 
   9   5   9        1.31        3.99      2.66 o 
  -8   6   9       15.37       19.28      4.22 o 
  -7   6   9        0.49        3.09      2.74 o 
  -6   6   9       11.49       15.42      4.39 o 
  -5   6   9       15.44       12.35      3.88 o 
  -4   6   9        0.00        2.10      2.86 o 
  -3   6   9       21.19       24.32      2.93 o 
  -2   6   9        0.98        2.86      1.87 o 
  -1   6   9        1.58        1.32      1.48 o 
   0   6   9        3.19        4.18      2.25 o 
   1   6   9        0.87       -0.02      1.49 o 
   2   6   9        7.57        5.25      1.77 o 
   3   6   9        3.57        3.94      1.62 o 
   4   6   9       11.35       12.69      2.96 o 
   5   6   9        6.47        4.66      2.33 o 
   6   6   9        0.36        0.72      2.67 o 
   7   6   9        5.70        6.96      2.79 o 
   8   6   9        4.50        6.32      2.89 o 
  -6   7   9        4.11        4.01      5.83 o 
  -5   7   9        9.18       24.93      6.17 o 
  -4   7   9        2.93        4.42      4.65 o 
  -3   7   9        6.14       12.94      5.27 o 
  -2   7   9       13.11       25.89      5.42 o 
  -1   7   9        9.65       11.55      2.74 o 
   0   7   9       13.00       14.35      2.32 o 
   1   7   9        1.43        1.51      1.65 o 
   2   7   9        0.25        1.02      1.62 o 
   3   7   9        0.51        2.60      2.08 o 
   4   7   9        3.39        3.27      2.33 o 
   5   7   9        0.10        3.13      2.61 o 
   6   7   9        0.33        7.64      2.94 o 
  -2   8   9       14.55       21.59      3.44 o 
  -1   8   9        6.91       10.03      2.72 o 
   0   8   9       37.36       36.48      3.52 o 
   1   8   9       17.32       23.75      3.27 o 
 -12   0  10       10.94       15.23      6.20 o 
 -11   0  10        5.45        6.58      4.67 o 
 -10   0  10      138.03      152.78     14.95 o 
  -9   0  10       42.97       26.84      3.99 o 
  -8   0  10       51.09       47.27      7.01 o 
  -7   0  10      100.13       91.97      5.61 o 
  -6   0  10        0.01       -2.06      2.06 o 
  -5   0  10      113.47      119.73      6.14 o 
  -4   0  10       29.45       26.32      4.34 o 
  -3   0  10      589.26      584.32     12.46 o 
  -2   0  10      547.71      546.80     11.93 o 
  -1   0  10       34.83       35.91      5.00 o 
   0   0  10     1523.54     1568.74     19.21 o 
   1   0  10      321.28      330.75      7.37 o 
   2   0  10        3.03        0.93      1.78 o 
   3   0  10        0.14        4.74      2.80 o 
   4   0  10      238.66      258.45     14.03 o 
   5   0  10       35.47       31.51      4.03 o 
   6   0  10       69.17       68.21      5.21 o 
   7   0  10      125.90      128.91     12.23 o 
   8   0  10        2.49       -1.97      6.03 o 
   9   0  10        6.64       39.65     23.46 o 
  10   0  10       36.22       52.98      9.87 o 
  11   0  10       17.16       86.58     31.56 o 
 -12   1  10        0.00        0.95      3.68 o 
 -11   1  10        0.48       -0.81      4.12 o 
 -10   1  10       22.07       29.19      3.54 o 
  -9   1  10        0.86       -1.59      1.59 o 
  -8   1  10       61.93       71.11      3.78 o 
  -7   1  10       15.60       12.76      2.16 o 
  -6   1  10       83.58       78.46      3.69 o 
  -5   1  10       62.27       68.31      3.46 o 
  -4   1  10       10.79       10.23      1.93 o 
  -3   1  10       75.77       66.84      3.31 o 
  -2   1  10      302.32      312.19      6.26 o 
  -1   1  10      185.92      181.34      4.88 o 
   0   1  10       12.48       14.33      1.55 o 
   1   1  10       26.84       19.28      1.89 o 
   2   1  10       41.02       40.21      2.51 o 
   3   1  10       83.90       85.36      3.39 o 
   4   1  10      323.71      344.27      6.29 o 
   5   1  10       68.13       79.36      3.39 o 
   6   1  10        9.15       11.86      2.33 o 
   7   1  10       28.13       33.49      3.95 o 
   8   1  10       37.02       44.48      7.28 o 
   9   1  10        1.32        5.35      3.70 o 
  10   1  10       15.54       13.73      4.58 o 
  11   1  10        2.20        4.98      7.39 o 
 -11   2  10        5.07        3.81      2.61 o 
 -10   2  10        0.00       -0.36      2.14 o 
  -9   2  10        0.89        4.27      2.33 o 
  -8   2  10       14.82       16.80      2.54 o 
  -7   2  10        1.64       -0.07      1.64 o 
  -6   2  10      320.77      321.28      6.88 o 
  -5   2  10        0.80        0.94      1.43 o 
  -4   2  10       32.03       35.36      2.76 o 
  -3   2  10       20.44       18.85      2.20 o 
  -2   2  10        7.32       10.67      1.90 o 
  -1   2  10        9.37        8.17      1.56 o 
   0   2  10      102.02      109.71      3.97 o 
   1   2  10        0.30        1.22      1.27 o 
   2   2  10        6.31        7.54      1.61 o 
   3   2  10        0.94       -0.22      1.31 o 
   4   2  10      311.30      310.95      9.30 o 
   5   2  10       28.02       29.21      2.52 o 
   6   2  10       75.41       78.11      6.03 o 
   7   2  10       12.05        9.00      2.42 o 
   8   2  10        6.40        5.54      2.56 o 
   9   2  10        0.61       -1.57      2.93 o 
  10   2  10        5.34        4.58      5.76 o 
  11   2  10        3.14       13.13     13.11 o 
 -11   3  10        0.01       -3.49      3.49 o 
 -10   3  10        0.20        3.71      2.93 o 
  -9   3  10        2.91        2.95      2.34 o 
  -8   3  10       63.45       58.49      3.66 o 
  -7   3  10       34.67       37.82      3.15 o 
  -6   3  10        4.41        5.03      1.89 o 
  -5   3  10       79.48       72.40      3.76 o 
  -4   3  10      329.86      320.52      7.09 o 
  -3   3  10        0.01        0.35      1.44 o 
  -2   3  10       27.63       19.84      2.18 o 
  -1   3  10        0.23       -0.09      1.48 o 
   0   3  10       86.00       80.53      3.18 o 
   1   3  10       54.64       53.61      2.73 o 
   2   3  10        1.91        1.77      1.32 o 
   3   3  10       71.14       68.70      3.12 o 
   4   3  10        7.98        8.08      1.80 o 
   5   3  10       61.79       59.76      3.99 o 
   6   3  10       47.45       43.90      3.67 o 
   7   3  10        5.50        9.59      2.54 o 
   8   3  10        1.99        5.26      2.26 o 
   9   3  10        0.00        0.74      4.51 o 
  10   3  10        0.95        6.83      7.26 o 
 -10   4  10        0.03       -2.56      2.56 o 
  -9   4  10        0.01       -2.12      2.46 o 
  -8   4  10        0.48        0.19      2.44 o 
  -7   4  10        2.05        2.26      2.36 o 
  -6   4  10       80.32       77.07      4.49 o 
  -5   4  10       17.89       17.25      2.87 o 
  -4   4  10        6.31        4.34      2.37 o 
  -3   4  10       35.88       37.15      4.70 o 
  -2   4  10       42.68       38.59      3.84 o 
  -1   4  10        0.54        1.33      1.69 o 
   0   4  10        0.04       -1.30      1.30 o 
   1   4  10       16.96       19.80      2.14 o 
   2   4  10       16.30       14.05      2.01 o 
   3   4  10        5.37        3.63      1.47 o 
   4   4  10       10.78       10.49      1.92 o 
   5   4  10        0.33       -0.09      1.97 o 
   6   4  10       10.89       14.07      3.34 o 
   7   4  10        0.03        0.45      2.39 o 
   8   4  10        2.82        3.73      2.78 o 
   9   4  10        0.02       -1.23      2.95 o 
  10   4  10        0.04        6.31      3.92 o 
  -9   5  10        1.13        5.01      3.48 o 
  -8   5  10        0.04        0.21      2.82 o 
  -7   5  10        1.00        0.84      2.64 o 
  -6   5  10        2.51        1.13      2.32 o 
  -5   5  10       45.28       50.52      5.48 o 
  -4   5  10       55.33       60.96     11.23 o 
  -3   5  10        9.20       11.71      3.12 o 
  -2   5  10        0.95        2.39      1.73 o 
  -1   5  10       23.79       23.81      3.04 o 
   0   5  10        3.47        4.52      1.59 o 
   1   5  10       17.68       18.41      2.32 o 
   2   5  10        1.60        1.79      2.65 o 
   3   5  10        6.86        5.31      1.84 o 
   4   5  10        0.22       -0.70      2.04 o 
   5   5  10       14.82       17.81      3.01 o 
   6   5  10       17.05       28.38      3.78 o 
   7   5  10        2.96       -0.33      2.68 o 
   8   5  10        6.47        4.65      2.75 o 
   9   5  10        8.36        7.92      5.03 o 
  -7   6  10        2.35        8.47      5.68 o 
  -6   6  10        0.02       -2.90      4.30 o 
  -5   6  10        2.71       10.75      8.60 o 
  -4   6  10        4.87        7.71      3.38 o 
  -3   6  10        1.44        0.42      2.50 o 
  -2   6  10       17.52       23.71      2.98 o 
  -1   6  10        0.51       -1.23      2.24 o 
   0   6  10        0.25       -1.76      2.59 o 
   1   6  10        0.00       -2.25      2.43 o 
   2   6  10        0.05       -1.09      1.66 o 
   3   6  10        9.86       12.95      2.79 o 
   4   6  10        3.73        5.87      2.77 o 
   5   6  10        1.44        2.58      2.26 o 
   6   6  10        0.00        2.40      3.02 o 
   7   6  10        9.54       12.58      3.27 o 
  -5   7  10        1.88        2.68      5.42 o 
  -4   7  10        1.29        3.04      3.57 o 
  -3   7  10        6.37       12.41      7.71 o 
  -2   7  10       22.72       31.18      5.91 o 
  -1   7  10       37.80       53.38      4.32 o 
   0   7  10        2.07        0.47      2.58 o 
   1   7  10        1.48        3.58      2.80 o 
   2   7  10        0.64        2.51      1.90 o 
   3   7  10        2.14        4.37      2.52 o 
   4   7  10        4.15        1.71      2.57 o 
 -11   1  11       19.32       16.46      4.52 o 
 -10   1  11       16.77       16.71      3.17 o 
  -9   1  11       47.49       49.09      3.67 o 
  -8   1  11        0.30       -1.62      1.62 o 
  -7   1  11        1.61       -1.63      1.63 o 
  -6   1  11       10.48        8.25      2.06 o 
  -5   1  11       16.44       11.76      2.14 o 
  -4   1  11        3.94        2.34      1.71 o 
  -3   1  11        6.01        5.12      1.83 o 
  -2   1  11       84.35       74.58      3.79 o 
  -1   1  11       26.20       26.13      2.58 o 
   0   1  11       60.12       58.89      3.20 o 
   1   1  11      307.54      291.36      5.51 o 
   2   1  11        4.43        7.18      1.76 o 
   3   1  11       20.70       18.60      2.12 o 
   4   1  11       83.89       82.95      4.86 o 
   5   1  11       87.46       86.28      3.96 o 
   6   1  11        0.31       -0.36      1.72 o 
   7   1  11       24.78       23.82      3.90 o 
   8   1  11        8.47       -1.60      3.24 o 
   9   1  11        7.23        9.20      3.93 o 
  10   1  11        5.83       12.88      9.73 o 
  11   1  11       14.49       22.08     12.07 o 
 -11   2  11        5.99        3.32      2.85 o 
 -10   2  11       42.11       47.94      9.17 o 
  -9   2  11       25.67       28.02      3.63 o 
  -8   2  11       29.00       30.39      3.08 o 
  -7   2  11       11.07       11.95      2.40 o 
  -6   2  11        5.68        2.54      1.90 o 
  -5   2  11       35.09       35.62      3.02 o 
  -4   2  11        1.11        3.55      1.61 o 
  -3   2  11       15.57       17.26      2.30 o 
  -2   2  11        3.54        3.27      1.83 o 
  -1   2  11       68.54       65.71      3.71 o 
   0   2  11        7.09        6.95      2.09 o 
   1   2  11        0.04        1.85      1.32 o 
   2   2  11        3.91        3.84      1.52 o 
   3   2  11      235.78      223.12      5.27 o 
   4   2  11        7.27        8.44      1.92 o 
   5   2  11       89.71       91.12      4.71 o 
   6   2  11       74.30       72.49      4.77 o 
   7   2  11        0.79        6.97      3.48 o 
   8   2  11        0.01        0.71      3.79 o 
   9   2  11        6.54        0.34      3.35 o 
  10   2  11        3.57       39.23     18.39 o 
 -10   3  11        1.22       -2.49      3.22 o 
  -9   3  11        6.80        1.70      3.08 o 
  -8   3  11        0.47        0.39      2.32 o 
  -7   3  11       14.78       13.31      2.50 o 
  -6   3  11       10.22        8.29      2.24 o 
  -5   3  11        8.61        8.83      2.44 o 
  -4   3  11       10.67       13.99      2.16 o 
  -3   3  11       34.62       38.50      3.29 o 
  -2   3  11        3.94        2.32      1.94 o 
  -1   3  11        0.40        0.96      1.82 o 
   0   3  11        1.89        0.45      1.50 o 
   1   3  11        9.48        8.54      1.73 o 
   2   3  11       33.97       22.73      2.32 o 
   3   3  11       19.89       19.85      2.30 o 
   4   3  11        2.48       -1.37      1.37 o 
   5   3  11        0.24       -0.34      1.91 o 
   6   3  11        0.95        4.10      2.18 o 
   7   3  11        0.69        0.81      2.14 o 
   8   3  11        0.33       -0.94      5.13 o 
   9   3  11        0.79        2.15      6.89 o 
  10   3  11        1.22       16.46      4.58 o 
  -9   4  11        1.45       -2.85      2.85 o 
  -8   4  11        1.38       -1.98      2.78 o 
  -7   4  11        2.36       -1.74      2.25 o 
  -6   4  11        1.98        4.62      2.51 o 
  -5   4  11        3.02        6.70      3.48 o 
  -4   4  11        9.51        6.81      3.94 o 
  -3   4  11        7.95        5.50      2.55 o 
  -2   4  11       14.67       11.02      2.96 o 
  -1   4  11        8.80        8.53      2.58 o 
   0   4  11        2.41       -0.22      1.67 o 
   1   4  11       20.76       22.41      2.45 o 
   2   4  11        0.10       -0.13      1.43 o 
   3   4  11       44.08       46.08      3.03 o 
   4   4  11        3.03        5.30      1.67 o 
   5   4  11        9.10        8.16      2.41 o 
   6   4  11        0.03       -2.00      2.50 o 
   7   4  11        6.50        5.48      2.51 o 
   8   4  11        0.02        1.38      4.23 o 
   9   4  11        0.56        8.09      8.18 o 
  -8   5  11        5.65        9.82      3.85 o 
  -7   5  11        0.05       -4.44      6.59 o 
  -6   5  11        6.34        3.59      3.75 o 
  -5   5  11        0.00       -2.94      2.94 o 
  -4   5  11        3.10        2.61      2.68 o 
  -3   5  11       15.41       22.63      5.13 o 
  -2   5  11       16.55       15.93      3.19 o 
  -1   5  11        0.33       -2.32      2.32 o 
   0   5  11       15.52       15.97      2.60 o 
   1   5  11       10.26        7.98      2.32 o 
   2   5  11        2.01        1.81      2.11 o 
   3   5  11        2.07       -0.35      1.51 o 
   4   5  11       19.12       17.32      5.02 o 
   5   5  11        3.74        0.66      4.20 o 
   6   5  11        3.32        3.33      2.60 o 
   7   5  11        1.33        1.33      2.49 o 
   8   5  11        1.72        1.70      2.48 o 
  -6   6  11        4.40        2.00      3.96 o 
  -5   6  11       10.23       12.67      4.30 o 
  -4   6  11       18.51       22.57      4.00 o 
  -3   6  11        2.12        1.99      2.80 o 
  -2   6  11       12.00       11.32      3.79 o 
  -1   6  11        7.55        7.62      3.67 o 
   0   6  11        0.08       -0.46      3.15 o 
   1   6  11       10.58        8.27      2.40 o 
   2   6  11        3.03        1.76      2.71 o 
   3   6  11       32.50       32.53      3.77 o 
   4   6  11       24.51       27.88      3.63 o 
   5   6  11        4.73        1.47      2.89 o 
   6   6  11       32.49       40.33      4.27 o 
  -3   7  11       26.15       31.73      5.42 o 
  -2   7  11       20.95       20.56      4.88 o 
  -1   7  11        3.09        6.71      3.45 o 
   0   7  11        9.50       10.97      2.95 o 
   1   7  11        0.08       -1.04      2.18 o 
   2   7  11        3.02        7.49      4.07 o 
   3   7  11        7.87       12.44      3.16 o 
 -10   0  12        0.01       -1.96      3.07 o 
  -9   0  12        0.00       -1.56      2.77 o 
  -8   0  12        2.62       -1.69      2.53 o 
  -7   0  12       23.37       25.18      4.12 o 
  -6   0  12       27.57       35.75      4.61 o 
  -5   0  12      256.85      247.49      8.92 o 
  -4   0  12        3.83        4.73      2.74 o 
  -3   0  12        0.28       -1.67      2.52 o 
  -2   0  12      232.11      217.97     11.25 o 
  -1   0  12      320.36      318.82      9.74 o 
   0   0  12       49.72       53.60      5.09 o 
   1   0  12       76.90       87.84      7.00 o 
   2   0  12        1.02        2.25      2.43 o 
   3   0  12        2.36        4.96      2.55 o 
   4   0  12       55.91       52.86      4.77 o 
   5   0  12       29.70       30.14      4.39 o 
   6   0  12        0.03       -4.05      4.05 o 
   7   0  12        0.13       -4.05      4.05 o 
   8   0  12        1.88       -1.34      5.04 o 
   9   0  12       23.81       33.03     17.10 o 
  10   0  12       10.49       68.90     30.57 o 
 -10   1  12        1.33       -1.05      2.64 o 
  -9   1  12       13.57       11.78      2.58 o 
  -8   1  12        0.17       -1.54      1.75 o 
  -7   1  12       31.11       29.97      3.12 o 
  -6   1  12       26.01       36.07      3.23 o 
  -5   1  12        5.37        1.70      2.14 o 
  -4   1  12       58.99       62.48      3.63 o 
  -3   1  12       45.15       43.13      3.81 o 
  -2   1  12        0.05       -1.13      1.67 o 
  -1   1  12       10.23        6.89      2.00 o 
   0   1  12        4.92        3.10      1.99 o 
   1   1  12       79.63       75.37      4.22 o 
   2   1  12      121.91      130.04      4.15 o 
   3   1  12       66.07       77.82      3.76 o 
   4   1  12        2.82        2.23      1.82 o 
   5   1  12       37.59       42.32      3.40 o 
   6   1  12        1.52       -0.33      2.29 o 
   7   1  12        0.14       -2.84      5.84 o 
   8   1  12        0.61       -2.18      5.44 o 
   9   1  12        0.30       10.66      4.06 o 
  10   1  12        3.86       11.57      4.51 o 
 -10   2  12       15.53       17.99      3.68 o 
  -9   2  12       20.28       17.78      3.39 o 
  -8   2  12       20.63       24.89      3.12 o 
  -7   2  12        7.94        2.31      2.12 o 
  -6   2  12       12.13        8.36      2.44 o 
  -5   2  12       11.27        8.95      2.62 o 
  -4   2  12      132.24      141.89      4.97 o 
  -3   2  12        0.06       -0.94      1.78 o 
  -2   2  12        4.89        1.57      2.01 o 
  -1   2  12        0.03       -1.63      1.63 o 
   0   2  12       24.45       23.21      3.07 o 
   1   2  12        0.66       -1.59      1.59 o 
   2   2  12       11.71        8.71      2.06 o 
   3   2  12       15.15       13.28      2.11 o 
   4   2  12        8.95       10.04      2.03 o 
   5   2  12        5.48        2.93      1.83 o 
   6   2  12       12.41       12.89      3.14 o 
   7   2  12        0.33        0.93      2.43 o 
   8   2  12        0.35       -2.81      2.81 o 
   9   2  12        0.13       -1.43      8.01 o 
  -9   3  12        0.01       -1.86      4.02 o 
  -8   3  12        0.02       -2.15      2.15 o 
  -7   3  12        0.11       -0.77      2.26 o 
  -6   3  12      106.84      112.50      7.67 o 
  -5   3  12       96.20      104.19      5.28 o 
  -4   3  12        7.79        7.93      2.54 o 
  -3   3  12       92.04       84.91      4.82 o 
  -2   3  12        7.15        5.15      2.34 o 
  -1   3  12       29.46       27.50      3.23 o 
   0   3  12       44.88       49.34      3.81 o 
   1   3  12        6.16        6.54      2.37 o 
   2   3  12       26.72       24.37      2.69 o 
   3   3  12        0.00        0.11      1.44 o 
   4   3  12       48.11       49.86      3.06 o 
   5   3  12        1.60        2.27      2.14 o 
   6   3  12        8.01        8.84      2.60 o 
   7   3  12        0.08       -2.73      2.73 o 
   8   3  12        1.59       -2.60      2.60 o 
   9   3  12        3.44        7.04      3.71 o 
  -8   4  12        2.10        1.05      3.20 o 
  -7   4  12        0.78       -1.07      2.51 o 
  -6   4  12       42.18       51.40      5.70 o 
  -5   4  12        0.01        3.33      4.71 o 
  -4   4  12      114.77      124.58      6.06 o 
  -3   4  12        8.12        8.75      3.14 o 
  -2   4  12       19.63       22.29      3.70 o 
  -1   4  12        1.61        0.46      3.64 o 
   0   4  12       18.73       16.10      3.35 o 
   1   4  12        0.03       -1.98      1.98 o 
   2   4  12        7.61        7.24      2.79 o 
   3   4  12        0.02       -1.71      1.71 o 
   4   4  12        0.09        1.27      1.57 o 
   5   4  12        4.22        7.00      2.44 o 
   6   4  12        2.95        4.21      2.90 o 
   7   4  12        0.77        1.87      2.47 o 
   8   4  12        0.06       -0.87      3.94 o 
  -7   5  12        0.47       -1.12     10.66 o 
  -6   5  12       12.93       15.28      4.82 o 
  -5   5  12        0.24        3.35      3.27 o 
  -4   5  12        4.31        8.44      3.42 o 
  -3   5  12        8.95        8.81      3.22 o 
  -2   5  12        0.12       -3.15      3.15 o 
  -1   5  12        0.06        0.56      2.49 o 
   0   5  12        1.44        0.60      3.94 o 
   1   5  12        0.54       -2.77      2.77 o 
   2   5  12        5.20        4.61      3.70 o 
   3   5  12        0.12        1.52      1.77 o 
   4   5  12       20.53       27.30      3.49 o 
   5   5  12        8.90        4.28      4.18 o 
   6   5  12       21.32       24.97      3.64 o 
   7   5  12        1.78       10.48      3.82 o 
  -5   6  12        9.37       14.41      3.83 o 
  -4   6  12        7.39       11.37      3.68 o 
  -3   6  12        0.12       -1.06      2.32 o 
  -2   6  12        8.52       14.15      4.32 o 
  -1   6  12        0.44       -2.92      3.91 o 
   0   6  12        2.02        3.42      3.24 o 
   1   6  12        4.33        4.44      2.93 o 
   2   6  12        1.97        0.67      3.34 o 
   3   6  12        8.28        5.88      6.27 o 
   4   6  12        0.47        1.55      3.56 o 
  -9   1  13        0.55       -2.19      2.19 o 
  -8   1  13        0.85       -2.27      2.27 o 
  -7   1  13        4.84        1.90      2.17 o 
  -6   1  13        1.07       -1.30      2.01 o 
  -5   1  13        9.64       11.78      2.75 o 
  -4   1  13        0.12       -1.87      1.87 o 
  -3   1  13        0.61       -1.85      1.85 o 
  -2   1  13        2.46       -0.49      2.09 o 
  -1   1  13       23.93       20.59      2.92 o 
   0   1  13       21.70       24.72      3.35 o 
   1   1  13        3.00        0.87      2.23 o 
   2   1  13       32.91       30.72      3.88 o 
   3   1  13       19.18       11.24      2.49 o 
   4   1  13        0.04       -0.95      2.49 o 
   5   1  13       12.27       11.42      2.47 o 
   6   1  13        2.71        3.73      3.38 o 
   7   1  13        0.93       -1.98      3.84 o 
   8   1  13        8.99        7.95      4.02 o 
   9   1  13        2.93        5.45      8.49 o 
  -9   2  13        3.82       -3.00      3.02 o 
  -8   2  13        0.03       -2.19      2.19 o 
  -7   2  13        0.03       -1.82      1.82 o 
  -6   2  13        1.39       -2.00      2.00 o 
  -5   2  13        0.03        0.99      3.94 o 
  -4   2  13       19.58       24.21      3.31 o 
  -3   2  13        4.08        2.00      2.23 o 
  -2   2  13       93.99       86.66      4.90 o 
  -1   2  13        7.02       -1.22      2.06 o 
   0   2  13       99.86      100.09      5.37 o 
   1   2  13        1.68       -0.38      2.49 o 
   2   2  13       67.66       68.80      5.18 o 
   3   2  13       11.84        8.05      2.16 o 
   4   2  13       57.39       52.80      5.22 o 
   5   2  13        0.51        2.37      2.24 o 
   6   2  13        3.42       -2.69      5.13 o 
   7   2  13        2.27       -1.53      4.02 o 
   8   2  13        0.52        5.72      3.61 o 
  -8   3  13        2.68       -2.20      2.20 o 
  -7   3  13        0.81       -2.28      2.28 o 
  -6   3  13        0.04       -2.76      2.76 o 
  -5   3  13       10.36       11.62      5.36 o 
  -4   3  13       12.49       14.17      3.45 o 
  -3   3  13        0.17        0.34      2.30 o 
  -2   3  13       11.46        6.96      2.87 o 
  -1   3  13        4.06        4.47      2.68 o 
   0   3  13        2.91       -2.15      2.27 o 
   1   3  13        5.68       -0.73      1.94 o 
   2   3  13        0.14        0.16      3.34 o 
   3   3  13       22.19       25.45      3.12 o 
   4   3  13       21.34       22.48      2.56 o 
   5   3  13        0.01       -1.41      3.18 o 
   6   3  13       17.60       21.07      5.51 o 
   7   3  13        0.02       -1.48      2.49 o 
   8   3  13        3.93        7.07      4.55 o 
  -7   4  13        0.00       -3.49      3.49 o 
  -6   4  13       14.25       15.96      4.66 o 
  -5   4  13        2.29        3.60      4.56 o 
  -4   4  13        1.61       -1.44      2.58 o 
  -3   4  13        9.80        8.89      3.07 o 
  -2   4  13        0.42        1.26      3.27 o 
  -1   4  13        7.59       10.09      3.27 o 
   0   4  13        3.52        1.13      2.76 o 
   1   4  13        6.44        5.96      4.41 o 
   2   4  13        2.44       -1.68      4.53 o 
   3   4  13        0.00       -0.63      2.42 o 
   4   4  13        4.06        1.80      2.79 o 
   5   4  13        0.34       -0.21      3.67 o 
   6   4  13        5.69       13.35      2.88 o 
   7   4  13        2.32        0.02      9.59 o 
  -6   5  13        0.01        2.16      6.82 o 
  -5   5  13        0.09       -1.56      2.88 o 
  -4   5  13       12.39       18.04      3.93 o 
  -3   5  13       32.01       42.55      5.03 o 
  -2   5  13        0.38       -2.98      3.25 o 
  -1   5  13        1.59        1.07      2.91 o 
   0   5  13        4.02        5.41      3.41 o 
   1   5  13        0.93        0.30      2.64 o 
   2   5  13        7.61        3.58      5.89 o 
   3   5  13        2.79       -0.88      3.95 o 
   4   5  13        0.12        0.01      7.01 o 
   5   5  13        0.09        1.20      2.33 o 
  -2   6  13        6.23        6.73      3.79 o 
  -1   6  13       11.79       11.79      8.64 o 
   0   6  13        4.54        7.15      4.03 o 
   1   6  13        0.08       -2.17      5.53 o 
   2   6  13        1.10        3.30      3.36 o 
  -8   0  14       14.34       13.44      4.43 o 
  -7   0  14        8.44       10.53      4.66 o 
  -6   0  14        0.01       -0.19      3.64 o 
  -5   0  14        2.94        5.23      5.44 o 
  -4   0  14        0.64       -1.84      2.94 o 
  -3   0  14        0.40        2.43      4.82 o 
  -2   0  14       15.17       14.84      3.81 o 
  -1   0  14        3.13        2.03      2.54 o 
   0   0  14        1.22       -1.36      5.20 o 
   1   0  14        4.44        1.34      9.25 o 
   2   0  14        0.22       -0.96      3.06 o 
   3   0  14       18.49       16.10     12.39 o 
   4   0  14        4.45        6.74      3.99 o 
   5   0  14       10.73       11.70      4.02 o 
   6   0  14       10.86       10.52      3.74 o 
   7   0  14        0.59        3.80      5.37 o 
   8   0  14       36.88       49.54     11.73 o 
  -8   1  14       12.64       14.03      3.09 o 
  -7   1  14        6.30        5.10      3.04 o 
  -6   1  14        0.01       -2.37      2.37 o 
  -5   1  14       27.04       36.85      5.84 o 
  -4   1  14       13.82       13.91      2.73 o 
  -3   1  14        9.19       14.23      3.17 o 
  -2   1  14       38.47       43.12      4.46 o 
  -1   1  14       31.91       46.13      3.95 o 
   0   1  14       40.49       40.73      4.58 o 
   1   1  14        3.52        1.23      2.61 o 
   2   1  14        0.51       -0.15      2.30 o 
   3   1  14       13.69       12.74      5.03 o 
   4   1  14        0.78       -2.25      2.25 o 
   5   1  14        0.69       -4.48      4.48 o 
   6   1  14        1.31        1.44      3.38 o 
   7   1  14        1.58        1.02      7.56 o 
   8   1  14        0.00        3.07      5.94 o 
  -8   2  14        3.31        0.29      3.01 o 
  -7   2  14        0.00       -1.41      2.79 o 
  -6   2  14       10.15       15.12      5.83 o 
  -5   2  14        1.89        4.43      2.86 o 
  -4   2  14        0.82        1.85      4.00 o 
  -3   2  14        9.37       11.02      4.01 o 
  -2   2  14        6.55        5.55      2.70 o 
  -1   2  14       12.76       10.57      2.88 o 
   0   2  14       27.66       29.56      3.79 o 
   1   2  14        1.87        2.15      2.43 o 
   2   2  14        0.03       -2.01      2.01 o 
   3   2  14       13.37       16.22      3.55 o 
   4   2  14        1.06       -2.48      4.79 o 
   5   2  14       15.34       12.33      4.65 o 
   6   2  14        0.47       -0.97      5.85 o 
   7   2  14        0.44       -2.55      2.55 o 
  -7   3  14        0.37       -1.45      3.56 o 
  -6   3  14       11.14        9.02      4.06 o 
  -5   3  14        4.31        0.03      3.10 o 
  -4   3  14       11.54       17.29      4.30 o 
  -3   3  14        0.05       -2.12      2.12 o 
  -2   3  14        0.05        0.22      2.43 o 
  -1   3  14        1.36        0.73      2.84 o 
   0   3  14        6.82        6.07      2.70 o 
   1   3  14        3.06        4.62      4.03 o 
   2   3  14        0.04       -1.98      2.98 o 
   3   3  14        0.06       -3.63      3.84 o 
   4   3  14        4.91        1.02      7.99 o 
   5   3  14       43.44       50.37      5.86 o 
   6   3  14        1.82        3.93      2.81 o 
  -6   4  14        0.79        2.70      6.52 o 
  -5   4  14        4.17        4.16      5.34 o 
  -4   4  14        6.85        5.88      2.96 o 
  -3   4  14       12.73       14.12      3.58 o 
  -2   4  14        2.17       -1.23      4.32 o 
  -1   4  14        0.11       -2.43      3.10 o 
   0   4  14        0.37       -1.74      2.91 o 
   1   4  14        2.87        2.56      2.71 o 
   2   4  14        0.25        0.06      3.34 o 
   3   4  14       32.26       48.91      4.59 o 
   4   4  14       41.94       46.28      6.37 o 
   5   4  14        5.93        1.58      3.25 o 
  -3   5  14        0.12       -0.67      2.90 o 
  -2   5  14        0.15       -4.27      4.27 o 
  -1   5  14        0.43       -0.95      2.83 o 
   0   5  14        0.37       -1.31      2.29 o 
   1   5  14        0.06       -3.08      3.08 o 
   2   5  14        0.60       -1.70      4.89 o 
   3   5  14       13.17       14.89      8.56 o 
  -7   1  15        2.81       -2.48      2.85 o 
  -6   1  15        0.00        1.30      3.26 o 
  -5   1  15       17.02       20.67      5.55 o 
  -4   1  15        2.01        3.63      2.86 o 
  -3   1  15        3.39       -0.52      2.67 o 
  -2   1  15        0.49       -2.39      2.39 o 
  -1   1  15        0.01       -2.38      2.38 o 
   0   1  15        0.28       -2.89      2.89 o 
   1   1  15        0.11       -0.08      2.53 o 
   2   1  15        0.51       -0.63      3.51 o 
   3   1  15        0.69        0.88      2.99 o 
   4   1  15        0.01       -2.61      2.61 o 
   5   1  15        0.21       -4.87      4.87 o 
   6   1  15        4.78        3.33      5.85 o 
  -6   2  15        5.60        7.82      5.55 o 
  -5   2  15        4.57        3.58      3.11 o 
  -4   2  15       31.48       38.47      5.71 o 
  -3   2  15       48.57       51.94      5.21 o 
  -2   2  15       17.88       12.73      3.20 o 
  -1   2  15       59.59       65.99      4.78 o 
   0   2  15        4.61        2.28      4.88 o 
   1   2  15       13.57       14.55      3.69 o 
   2   2  15        0.01        0.26      2.72 o 
   3   2  15        1.85       -2.26      3.55 o 
   4   2  15        0.22       -2.97      2.97 o 
   5   2  15        4.29       -7.29     13.12 o 
   6   2  15        1.13        0.92      5.65 o 
  -5   3  15        0.61        3.28      3.22 o 
  -4   3  15        0.63        1.20      3.15 o 
  -3   3  15        3.56        7.85      3.04 o 
  -2   3  15        6.54        1.91      3.21 o 
  -1   3  15        0.04       -2.13      3.67 o 
   0   3  15        7.92        9.15      3.17 o 
   1   3  15       12.63       11.61      4.05 o 
   2   3  15        1.20        0.63      2.83 o 
   3   3  15        0.18       -4.95      4.95 o 
   4   3  15       26.05       33.36      8.13 o 
   5   3  15        5.06       -2.72     12.97 o 
  -4   4  15        3.08        1.20      3.14 o 
  -3   4  15        8.73       27.01      4.68 o 
  -2   4  15        0.50       -4.42      4.42 o 
  -1   4  15        3.89        0.98      6.53 o 
   0   4  15        2.46        1.62      2.83 o 
   1   4  15        0.39       -2.64      4.08 o 
   2   4  15        2.56        0.36      7.07 o 
   3   4  15        1.37        0.46      5.46 o 
  -5   0  16        1.06        1.41      4.93 o 
  -4   0  16       17.61       18.56      8.26 o 
  -3   0  16       24.50       19.50      6.06 o 
  -2   0  16        3.71       -2.89      8.76 o 
  -1   0  16        9.04       13.82      5.14 o 
   0   0  16        4.20        6.08     10.08 o 
   1   0  16        1.31       -1.63      3.55 o 
   2   0  16       20.38       11.94     10.82 o 
   3   0  16       11.78        8.12      7.02 o 
   4   0  16        3.56        7.47      4.70 o 
   5   0  16        3.80        0.89     14.29 o 
  -5   1  16        2.27       -2.22      3.45 o 
  -4   1  16       12.77       13.93      3.52 o 
  -3   1  16       17.69       16.81      4.17 o 
  -2   1  16        0.64       -2.33      2.33 o 
  -1   1  16       25.29       24.27      4.89 o 
   0   1  16       24.01       27.48      4.57 o 
   1   1  16       10.04        8.90      4.46 o 
   2   1  16        0.28       -3.03      3.03 o 
   3   1  16        0.15       -6.86      8.75 o 
   4   1  16        0.89       -7.72     10.66 o 
  -4   2  16        0.57       -3.09      3.09 o 
  -3   2  16        1.21       -0.78      4.46 o 
  -2   2  16       17.79       17.37      4.25 o 
  -1   2  16       28.81       27.79      4.84 o 
   0   2  16        0.20       -5.30      6.44 o 
   1   2  16        1.90       -5.49      7.89 o 
   2   2  16        0.57       -6.59      6.59 o 
   3   2  16        6.15       -7.09      9.71 o 
   4   2  16        0.08       -3.35     11.07 o 
  -3   3  16        9.17        9.04      5.13 o 
  -2   3  16        8.79        9.68      3.74 o 
  -1   3  16        8.78       13.59      3.71 o 
   0   3  16        1.43        3.56      3.72 o 
   1   3  16        2.51       -2.37      7.00 o 
   2   3  16        0.14       -3.75      6.34 o 
  -1   1  17        0.50       -2.35      8.59 o 
   0   1  17        1.46       -6.18      6.18 o 
   1   1  17        0.00       -3.66      5.96 o 
                                                 
